# Supplementary material for: Genetic mapping of fitness determinants across the malaria parasite Plasmodium falciparum life cycle
Source: PLoS Genet. 2019 Oct 14;15(10):e1008453. doi: 10.1371/journal.pgen.1008453 (PMC6821138; doi:10.1371/journal.pgen.1008453)
Supplement: S1 Table — (XLSX) [file pgen.1008453.s009.xlsx]

## Sheet: Table S1 values
S1 Table. Summary of statistics from bulk segregant analyses.
CHROM	POS	GT_NHP1337	GT_MKK2835	Selection_coefficient.A	Selection_coefficient.B	Day50_A.tricubeDeltaSNP	Day50_A.Gprime	Day50_A.pvalue	Day50_B.tricubeDeltaSNP	Day50_B.Gprime	Day50_B.pvalue
1	93651	T	C	0.0172726	0.0159615	0.0171265	0.784806	0.826487	NA	NA	NA
1	95621	A	T	0.0170414	0.0159029	0.016032	0.795135	0.821138	-0.0856113	2.38303	0.254508
1	95632	A	G	0.0170401	0.0159026	0.0160259	0.795192	0.821108	-0.085602	2.38286	0.254549
1	95641	A	G	0.0170391	0.0159023	0.0160209	0.79524	0.821084	-0.0855944	2.38273	0.254583
1	95680	G	A	0.0170345	0.0159012	0.0159992	0.795444	0.820978	-0.0855615	2.38213	0.254728
1	95685	T	G	0.0170339	0.015901	0.0159965	0.79547	0.820964	-0.0855573	2.38205	0.254747
1	95686	C	A	0.0170338	0.015901	0.0159959	0.795475	0.820961	-0.0855564	2.38204	0.254751
1	95710	C	G	0.017031	0.0159003	0.0159826	0.795601	0.820896	-0.0855362	2.38167	0.25484
1	95715	G	A	0.0170304	0.0159001	0.0159798	0.795628	0.820882	-0.085532	2.3816	0.254859
1	95716	T	G	0.0170302	0.0159001	0.0159792	0.795633	0.82088	-0.0855311	2.38158	0.254863
1	95742	A	G	0.0170272	0.0158993	0.0159648	0.795769	0.820809	-0.0855092	2.38118	0.25496
1	95754	T	G	0.0170258	0.015899	0.0159581	0.795832	0.820776	-0.0854991	2.381	0.255005
1	95906	T	A	0.017008	0.0158944	0.0158737	0.796629	0.820362	-0.0853709	2.37868	0.255573
1	98868	G	A	0.0166604	0.0158064	0.0142281	0.812159	0.812255	-0.0828732	2.33347	0.266901
1	99273	G	A	0.0166128	0.0157943	0.0140031	0.814282	0.811141	NA	NA	NA
1	101648	G	A	0.0163341	0.0157237	0.0126836	0.826735	0.804589	-0.080529	2.29104	0.277966
1	106366	A	T	0.0157805	0.0155834	0.0100625	0.851472	0.791472	-0.0765506	2.21903	0.297741
1	107519	C	T	0.0156452	0.0155491	0.00942193	0.857517	0.788249	-0.0755783	2.20143	0.30277
1	109144	G	A	0.0154545	0.0155008	0.00851914	0.866037	0.783697	-0.074208	2.17663	0.30999
1	109146	G	A	0.0154542	0.0155007	0.00851803	0.866047	0.783691	-0.0742063	2.1766	0.309999
1	110512	T	A	0.0152939	0.0154601	NA	NA	NA	NA	NA	NA
1	111040	T	C	0.015232	0.0154444	0.00746579	0.875978	0.778371	-0.0726092	2.14769	0.318614
1	111041	T	C	0.0152319	0.0154444	0.00746524	0.875983	0.778368	-0.0726084	2.14767	0.318619
1	112038	G	A	0.0151149	0.0154147	0.00691134	0.88121	0.775563	-0.0717677	2.13245	0.323241
1	114724	T	C	0.0147997	0.0153348	0.0054191	0.895293	0.767989	-0.0695027	2.09146	0.335999
1	115610	C	G	0.0146957	0.0153085	0.00492687	0.899939	0.765486	-0.0687556	2.07793	0.340306
1	118181	G	T	0.014394	0.015232	0.00349852	0.913419	0.758214	-0.0665876	2.03869	0.353082
1	125303	T	C	0.0135582	0.0150203	-0.00045819	0.95076	0.738021	-0.060582	1.92999	0.390689
1	125809	T	G	0.0134988	0.0150052	-0.000739304	0.953413	0.736585	NA	NA	NA
1	127725	G	A	0.013274	0.0149482	-0.00180376	0.963458	0.731148	-0.0585396	1.89302	0.404231
1	128604	C	G	0.0131708	0.0149221	-0.0022921	0.968067	0.728654	-0.0577984	1.8796	0.409242
1	130339	C	T	0.0129672	0.0148705	-0.003256	0.977164	0.723734	-0.0563354	1.85312	0.419281
1	135973	C	T	0.0123061	0.014703	-0.00638604	1.0067	0.707779	-0.0515845	1.76713	0.453247
1	136277	C	T	0.0122704	0.0146939	-0.00655493	1.0083	0.70692	-0.0513282	1.76249	0.455139
1	136567	C	A	0.0122364	0.0146853	NA	NA	NA	NA	NA	NA
1	143226	A	C	0.0114549	0.0144873	-0.0104155	1.04473	0.687337	-0.0454684	1.65642	0.5
1	145515	T	A	0.0111863	0.0144192	-0.0116872	1.05673	0.680918	-0.0435383	1.62149	0.515437
1	150615	G	A	0.0105878	0.0142675	-0.0145206	1.08347	0.666686	-0.0392377	1.54364	0.550938
1	151957	C	A	0.0104303	0.0142276	-0.0152661	1.09051	0.662959	-0.038106	1.52316	0.560519
1	152293	A	G	0.0103909	0.0142176	-0.0154528	1.09227	0.662027	-0.0378227	1.51803	0.562932
1	152656	C	T	0.0103483	0.0142068	-0.0156545	1.09417	0.661021	-0.0375166	1.51249	0.565546
1	159298	T	A	0.00987817	0.0140592	-0.0182421	1.09408	0.661068	-0.0331301	1.43981	0.600431
1	159562	G	A	0.00986171	0.0140537	-0.0183371	1.09383	0.661203	-0.0329897	1.43772	0.601447
1	160569	A	G	0.00979893	0.0140327	NA	NA	NA	NA	NA	NA
1	160846	C	G	0.00978166	0.0140269	NA	NA	NA	NA	NA	NA
1	161514	C	A	0.00974002	0.014013	-0.0190388	1.09194	0.662201	-0.0319516	1.4223	0.608988
1	161523	C	T	0.00973946	0.0140128	-0.019042	1.09193	0.662206	-0.0319469	1.42223	0.609022
1	163754	C	T	0.00960037	0.0139663	-0.0198441	1.08978	0.663347	-0.0307604	1.40459	0.617691
1	165214	T	A	0.00950936	0.0139358	-0.020369	1.08836	0.664094	-0.029984	1.39306	0.62339
1	166411	T	A	0.00943473	0.0139108	NA	NA	NA	NA	NA	NA
1	167899	C	T	0.00934197	0.0138798	-0.0213342	1.08577	0.665468	-0.0285561	1.37184	0.633925
1	168355	C	T	0.00931354	0.0138703	-0.0214981	1.08533	0.665702	-0.0283136	1.36823	0.63572
1	173926	A	T	0.00896624	0.013754	-0.0235009	1.07994	0.668558	-0.025351	1.32421	0.657785
1	176509	T	A	0.00880521	0.0137002	-0.0244295	1.07745	0.669884	-0.0239774	1.30379	0.668086
1	179913	T	C	0.008593	0.0136291	-0.0256533	1.07416	0.671633	-0.0221672	1.27689	0.681711
1	179952	G	A	0.00859057	0.0136283	-0.0256673	1.07412	0.671653	-0.0221465	1.27658	0.681867
1	179969	G	A	0.00858951	0.013628	-0.0256734	1.0741	0.671662	-0.0221374	1.27645	0.681935
1	180131	C	G	0.00857941	0.0136246	-0.0257316	1.07395	0.671745	-0.0220513	1.27517	0.682585
1	180135	T	C	0.00857916	0.0136245	-0.0257331	1.07394	0.671747	-0.0220491	1.27514	0.682601
1	181659	A	G	0.00848415	0.0135927	-0.0262809	1.07247	0.67253	-0.0212387	1.26309	0.688716
1	181843	C	T	0.00847268	0.0135889	NA	NA	NA	NA	NA	NA
1	181991	G	A	0.00846345	0.0135858	-0.0264003	1.07215	0.672701	-0.0210621	1.26047	0.690049
1	182559	C	T	0.00842804	0.0135739	-0.0266045	1.0716	0.672993	NA	NA	NA
1	184384	T	C	0.00831427	0.0135359	NA	NA	NA	-0.0197895	1.24156	0.699665
1	188020	G	T	0.0080876	0.01346	NA	NA	NA	NA	NA	NA
1	192479	G	A	0.00780962	0.013367	NA	NA	NA	NA	NA	NA
1	193299	A	G	0.0077585	0.0133499	-0.0304655	1.06122	0.678525	-0.0150486	1.1711	0.735492
1	197265	C	T	0.00751125	0.0132671	-0.0318913	1.05738	0.680571	-0.0129395	1.13976	0.751356
1	206056	C	T	0.00696321	0.0130837	-0.0350517	1.04889	0.685114	-0.00826454	1.07029	0.786097
1	206059	A	G	0.00696302	0.0130837	-0.0350528	1.04888	0.685115	-0.00826295	1.07026	0.786109
1	206067	T	C	0.00696252	0.0130835	-0.0350556	1.04887	0.685119	-0.00825869	1.0702	0.78614
1	206339	C	T	0.00694556	0.0130778	-0.0351534	1.04861	0.68526	-0.00811404	1.06805	0.787202
1	207049	A	G	0.0069013	0.013063	-0.0354087	1.04793	0.685627	-0.00773647	1.06244	0.789969
1	209101	A	G	0.00677338	0.0130202	-0.0361464	1.04594	0.686689	-0.00664523	1.04622	0.797927
1	210989	G	T	0.00665568	0.0129808	-0.0368251	1.04412	0.687666	-0.00564121	1.0313	0.805194
1	213204	A	T	0.00651759	0.0129346	-0.0376214	1.04198	0.688814	-0.00446329	1.0138	0.813644
1	216087	T	C	0.00657285	0.01262	-0.0376686	1.03308	0.693584	-0.00329015	0.9996	0.820431
1	223913	T	C	0.00685533	0.0116225	-0.0372389	1.0055	0.70843	-0.00222536	1.01162	0.81469
1	227358	G	A	0.00697968	0.0111834	-0.0370498	0.993353	0.714984	-0.00175664	1.01691	0.812149
1	227401	T	C	0.00698123	0.0111779	-0.0370474	0.993201	0.715066	-0.00175079	1.01697	0.812117
1	230489	C	T	0.0070927	0.0107843	-0.0368779	0.982316	0.720948	-0.00133065	1.02171	0.809832
1	231547	C	T	0.00713088	0.0106495	-0.0368198	0.978587	0.722964	-0.0011867	1.02334	0.809048
1	231599	C	A	0.00713276	0.0106429	-0.036817	0.978403	0.723063	-0.00117962	1.02342	0.80901
1	231968	T	A	0.00714608	0.0105958	-0.0367967	0.977103	0.723767	-0.00112942	1.02399	0.808736
1	233535	T	C	0.00720264	0.0103961	-0.0367107	0.971579	0.726754	-0.000916217	1.02639	0.807573
1	234032	A	C	0.00722058	0.0103328	-0.0366834	0.969827	0.727702	-0.000848596	1.02715	0.807203
1	234187	T	A	0.00722617	0.010313	NA	NA	NA	NA	NA	NA
1	234556	T	A	0.00723949	0.010266	-0.0366546	0.96798	0.728701	-0.000777302	1.02796	0.806814
1	238688	C	T	0.00738864	0.00973931	-0.0364278	0.953415	0.736583	-0.000215112	1.0343	0.803736
1	239234	G	A	0.00740835	0.00966971	-0.0363978	0.951491	0.737625	-0.000140824	1.03514	0.803329
1	239237	G	A	0.00740846	0.00966933	-0.0363976	0.95148	0.737631	-0.000140416	1.03515	0.803327
1	239889	G	A	0.00743199	0.00958623	-0.0363619	0.949182	0.738874	-5.17065e-05	1.03615	0.80284
1	243143	A	C	0.00754944	0.00917148	-0.0361832	0.937712	0.745081	0.000391025	1.04114	0.800407
1	244895	G	T	0.00761268	0.00894817	-0.036087	0.931536	0.748422	0.000629398	1.04383	0.799094
1	245252	A	G	0.00762557	0.00890267	-0.0360674	0.930278	0.749102	0.000677971	1.04438	0.798826
1	247845	T	C	0.00771916	0.00857217	-0.0359251	0.921138	0.754044	0.00103077	1.04836	0.796879
1	248281	C	T	0.0077349	0.0085166	-0.0359011	0.919601	0.754874	0.00109009	1.04903	0.796552
1	250439	A	G	0.00781279	0.00824154	-0.0357827	0.911994	0.758983	0.0013837	1.05235	0.794928
1	260250	T	C	0.00816692	0.00699105	-0.0352441	0.877412	0.777602	0.00271856	1.06741	0.787516
1	262929	T	C	0.00826362	0.00664959	-0.035097	0.867968	0.782663	0.00308306	1.07153	0.785484
1	263684	C	A	0.00829087	0.00655336	-0.0350555	0.865307	0.784087	0.00318579	1.07269	0.784911
1	267780	C	T	0.00843872	0.00603129	-0.0348307	0.850869	0.791793	0.00374308	1.07898	0.781796
1	270660	A	C	0.00854267	0.00566421	-0.0346726	0.840717	0.79719	0.00413492	1.0834	0.779601
1	273866	G	T	0.00863286	0.00525884	-0.0344539	0.830381	0.802664	0.00457112	1.08832	0.777153
1	276845	G	A	0.00820416	0.00494778	-0.0333947	0.840138	0.797498	0.00528922	1.10151	0.770577
1	281975	T	A	0.00746593	0.00441211	-0.0315707	0.856939	0.788558	0.00683634	1.13276	0.754886
1	282004	A	G	0.00746175	0.00440908	-0.0315604	0.857034	0.788507	0.00684508	1.13294	0.754797
1	295882	G	T	0.00546464	0.00295995	-0.0266259	0.902485	0.764114	0.0110304	1.21749	0.711911
1	297784	T	A	0.00519093	0.00276134	NA	NA	NA	NA	NA	NA
1	299081	G	A	0.00500428	0.00262591	-0.0254885	0.912962	0.75846	0.0119952	1.23698	0.701992
1	314586	A	C	0.00277303	0.00100689	-0.0199755	0.963741	0.730995	0.0166712	1.33145	0.654139
1	316102	A	C	0.00255487	0.000848587	-0.0194365	0.968706	0.728309	0.0171284	1.34069	0.649499
1	321959	A	G	0.00171202	0.000237003	-0.017354	0.987888	0.717936	0.0188948	1.37637	0.631668
1	325223	A	T	0.00124231	-0.000103822	-0.0161934	0.998578	0.712163	0.0198792	1.39626	0.621806
1	329837	G	A	0.000578332	-0.000585613	NA	NA	NA	NA	NA	NA
1	335853	T	A	-0.000551581	-0.00133359	-0.0115033	1.0308	0.694812	NA	NA	NA
1	340448	A	G	-0.00178964	-0.00207495	-0.00788138	1.04018	0.689778	0.0262753	1.55817	0.544202
1	340606	T	C	-0.00183221	-0.00210044	-0.00775684	1.0405	0.689605	0.0263728	1.56104	0.542875
1	344283	C	A	-0.00282292	-0.00269368	NA	NA	NA	NA	NA	NA
1	344328	A	G	-0.00283505	-0.00270094	-0.00482305	1.0481	0.685535	0.0286706	1.62876	0.512198
1	345142	A	G	-0.00305437	-0.00283227	-0.00418143	1.04976	0.684646	0.0291732	1.64357	0.505644
1	345143	T	C	-0.00305464	-0.00283244	-0.00418064	1.04976	0.684645	0.0291738	1.64358	0.505636
1	346485	T	A	-0.00341622	-0.00304895	-0.00312284	1.0525	0.683179	0.0300023	1.668	0.494955
1	349253	G	A	-0.00416202	-0.00349554	-0.000941022	1.05815	0.68016	0.0317112	1.71836	0.47343
1	349636	T	C	-0.00426521	-0.00355734	NA	NA	NA	NA	NA	NA
1	353274	T	C	-0.00524542	-0.00414429	0.00222845	1.06636	0.675782	0.0341936	1.79151	0.443403
1	353941	A	G	-0.00542513	-0.0042519	NA	NA	NA	NA	NA	NA
1	353944	A	T	-0.00542594	-0.00425239	NA	NA	NA	NA	NA	NA
1	353974	A	T	-0.00543402	-0.00425723	NA	NA	NA	NA	NA	NA
1	355472	C	A	-0.00583764	-0.00449891	0.00396097	1.07085	0.673392	0.0355505	1.8315	0.427624
1	362233	A	G	-0.00765929	-0.00558973	0.00929019	1.08465	0.666061	0.0397245	1.95451	0.381919
1	364869	G	T	-0.00836952	-0.00601503	0.011368	1.09003	0.663211	NA	NA	NA
1	373189	A	G	-0.0106112	-0.00735737	0.017926	1.10702	0.654245	0.0464884	2.15383	0.316766
1	374504	A	G	-0.0109655	-0.00756953	0.0189625	1.1097	0.652833	0.0473002	2.17775	0.309658
1	374989	A	C	-0.0110962	-0.00764778	0.0193448	1.11069	0.652312	0.0475996	2.18658	0.307074
1	379133	C	T	-0.0122128	-0.00831638	NA	NA	NA	NA	NA	NA
1	387715	C	A	-0.014525	-0.00970099	0.0293758	1.13667	0.638718	0.0554562	2.4181	0.246074
1	397041	G	A	-0.0171092	-0.0118044	0.0359427	1.16533	0.62388	0.0601737	2.5199	0.2231
1	397254	A	G	-0.0171713	-0.0118778	0.0360595	1.1664	0.623333	0.0602176	2.51806	0.223496
1	397848	A	G	-0.0173443	-0.0120824	NA	NA	NA	NA	NA	NA
1	397851	A	G	-0.0173452	-0.0120835	NA	NA	NA	NA	NA	NA
1	401047	A	G	-0.0182762	-0.0131846	NA	NA	NA	0.0609996	2.48528	0.230667
1	404576	G	T	-0.0193041	-0.0144005	NA	NA	NA	NA	NA	NA
1	417212	A	T	-0.0229849	-0.0187542	NA	NA	NA	NA	NA	NA
1	422014	C	T	-0.0243837	-0.0204087	0.0496354	1.28983	0.561704	0.0653227	2.30411	0.274513
1	425779	C	A	-0.0254805	-0.021706	0.0516997	1.3086	0.55269	0.066099	2.27158	0.283186
1	431135	A	T	-0.0270406	-0.0235514	NA	NA	NA	NA	NA	NA
1	432315	T	G	-0.0273844	-0.0239579	0.0552834	1.34119	0.537285	0.0674466	2.2151	0.298857
1	434855	C	T	-0.0281243	-0.0248331	0.0566761	1.35385	0.531383	0.0679703	2.19315	0.305162
1	435159	A	T	-0.0282128	-0.0249378	0.0568428	1.35536	0.53068	0.068033	2.19052	0.305925
1	455877	C	A	-0.033537	-0.0314216	0.0677323	1.47248	0.478475	0.0716348	2.02019	0.359251
1	465699	G	A	-0.033041	-0.0317147	0.0708978	1.58676	0.431683	0.0695142	1.9891	0.369831
1	467351	A	G	-0.0329576	-0.031764	0.0714302	1.60598	0.424217	0.0691576	1.98387	0.371637
1	472576	A	T	-0.0326938	-0.03192	0.0731141	1.66677	0.401361	0.0680295	1.96733	0.377398
1	472583	A	G	-0.0326934	-0.0319202	0.0731163	1.66685	0.401331	0.068028	1.96731	0.377406
1	478767	G	A	-0.0323812	-0.0321047	NA	NA	NA	NA	NA	NA
1	481368	A	G	-0.0322498	-0.0321824	NA	NA	NA	0.0661314	1.9395	0.387266
1	481542	T	C	-0.032241	-0.0321876	0.0760036	1.77108	0.364764	0.0660938	1.93895	0.387463
1	481838	T	G	-0.0322261	-0.0321964	0.076099	1.77453	0.363612	0.0660299	1.93801	0.387799
1	487131	C	T	-0.0319588	-0.0323544	0.0778049	1.83611	0.343574	0.0648872	1.92126	0.393852
1	488734	G	C	-0.0318779	-0.0324022	0.0783215	1.85476	0.337718	0.0645411	1.91618	0.3957
1	488749	G	C	-0.0318771	-0.0324026	0.0783263	1.85493	0.337664	0.0645378	1.91613	0.395718
1	492563	A	G	-0.0316845	-0.0325165	0.0795555	1.89931	0.324121	0.0637144	1.90406	0.400145
1	493159	T	A	-0.0316544	-0.0325343	0.0797476	1.90624	0.322054	0.0635857	1.90217	0.400841
1	493179	T	A	-0.0316534	-0.0325348	0.079754	1.90648	0.321985	0.0635814	1.90211	0.400864
1	493187	C	G	-0.031653	-0.0325351	0.0797566	1.90657	0.321957	0.0635797	1.90209	0.400874
1	493217	G	A	-0.0316515	-0.032536	0.0797663	1.90692	0.321853	0.0635732	1.90199	0.400909
1	493250	G	T	-0.0316498	-0.032537	0.0797769	1.9073	0.321739	0.0635661	1.90189	0.400947
1	493251	G	T	-0.0316498	-0.032537	0.0797772	1.90731	0.321736	0.0635659	1.90188	0.400949
1	494794	G	A	-0.0315719	-0.032583	0.0802745	1.92527	0.316448	0.0632327	1.897	0.402755
1	494973	G	C	-0.0315628	-0.0325884	0.0803322	1.92735	0.31584	NA	NA	NA
1	495465	T	A	-0.031538	-0.0326031	0.0804908	1.93307	0.314176	0.0630879	1.89488	0.403542
1	495475	T	G	-0.0315375	-0.0326034	0.080494	1.93319	0.314142	0.0630857	1.89484	0.403554
1	495778	T	A	-0.0315222	-0.0326124	0.0805916	1.93671	0.313121	0.0630203	1.89388	0.40391
1	495927	C	A	-0.0315147	-0.0326169	0.0806396	1.93845	0.31262	0.0629881	1.89341	0.404085
1	495946	T	C	-0.0315137	-0.0326174	0.0806458	1.93867	0.312556	0.062984	1.89335	0.404107
1	496106	T	C	-0.0315056	-0.0326222	0.0806973	1.94053	0.31202	0.0629495	1.89285	0.404295
1	496614	T	G	-0.03148	-0.0326374	0.0808611	1.94644	0.310322	0.0628398	1.89124	0.404893
1	499214	A	C	-0.0313487	-0.032715	0.081699	1.97669	0.301773	0.0622785	1.88301	0.407965
1	499781	G	A	-0.0313201	-0.0327319	0.0818817	1.98329	0.29994	0.0621561	1.88121	0.408638
1	499969	G	C	-0.0313106	-0.0327375	0.0819423	1.98548	0.299335	0.0621155	1.88062	0.408861
1	500179	T	C	-0.0313	-0.0327438	0.08201	1.98792	0.29866	0.0620701	1.87995	0.40911
1	500276	G	T	-0.0312951	-0.0327467	0.0820412	1.98905	0.298349	0.0620492	1.87965	0.409225
1	500339	G	C	-0.0312919	-0.0327485	0.0820615	1.98978	0.298147	0.0620356	1.87945	0.4093
1	500349	T	A	-0.0312914	-0.0327488	0.0820648	1.9899	0.298115	0.0620334	1.87941	0.409312
1	500979	T	A	-0.0312596	-0.0327676	NA	NA	NA	NA	NA	NA
1	501009	C	T	-0.0312581	-0.0327685	0.0822775	1.99758	0.296008	0.061891	1.87733	0.410097
1	501020	A	T	-0.0312575	-0.0327689	0.082281	1.9977	0.295973	0.0618886	1.87729	0.41011
1	501021	G	T	-0.0312574	-0.0327689	0.0822813	1.99772	0.29597	0.0618884	1.87729	0.410111
1	503270	G	A	-0.0311439	-0.032836	0.0830062	2.02388	0.288904	0.0614028	1.87017	0.412795
1	503895	A	G	-0.0311123	-0.0328547	0.0832076	2.03115	0.286971	0.0612679	1.86819	0.413544
1	506069	A	G	-0.0310025	-0.0329195	0.0839082	2.05645	0.280346	0.0607985	1.86131	0.416156
1	507800	A	C	-0.0309151	-0.0329712	NA	NA	NA	NA	NA	NA
1	509038	G	A	-0.0308526	-0.0330081	0.0848651	2.09099	0.271549	0.0601575	1.85191	0.419745
1	509112	A	G	-0.0308489	-0.0330104	NA	NA	NA	0.0601415	1.85168	0.419834
1	510316	G	T	-0.0307881	-0.0330463	NA	NA	NA	NA	NA	NA
1	510391	C	G	-0.0307843	-0.0330485	NA	NA	NA	NA	NA	NA
1	510717	A	C	-0.0307678	-0.0330583	0.0854062	2.11053	0.266698	0.059795	1.84659	0.421785
1	512490	G	T	-0.0306783	-0.0331112	0.0859776	2.13115	0.261672	0.0594122	1.84098	0.423949
1	512508	G	A	-0.0306774	-0.0331117	0.0859834	2.13136	0.261621	0.0594084	1.84093	0.423971
1	512511	G	C	-0.0306773	-0.0331118	0.0859843	2.1314	0.261613	0.0594077	1.84092	0.423975
1	512514	T	C	-0.0306771	-0.0331119	0.0859853	2.13143	0.261605	0.0594071	1.84091	0.423978
1	512553	A	C	-0.0306751	-0.033113	0.0859979	2.13189	0.261495	0.0593986	1.84078	0.424026
1	512670	A	T	-0.0306692	-0.0331165	0.0860356	2.13325	0.261167	0.0593734	1.84041	0.424169
1	513670	G	C	-0.0306187	-0.0331464	0.0863579	2.14488	0.258381	0.0591575	1.83725	0.425394
1	513707	T	A	-0.0306169	-0.0331475	0.0863698	2.14531	0.258278	0.0591495	1.83713	0.425439
1	513760	G	A	-0.0306142	-0.0331491	0.0863869	2.14593	0.258131	0.0591381	1.83696	0.425504
1	513949	A	G	-0.0306114	-0.0331551	0.086439	2.14784	0.257678	0.0590973	1.83636	0.425736
1	514664	C	T	-0.030613	-0.0331789	0.0866203	2.15452	0.256094	0.059022	1.83666	0.425619
1	514809	C	A	-0.0306133	-0.0331837	0.0866571	2.15588	0.255774	0.0590099	1.83683	0.425556
1	515036	T	G	-0.0306138	-0.0331912	0.0867146	2.158	0.255275	0.058991	1.83709	0.425456
1	515215	A	T	-0.0306142	-0.0331972	0.08676	2.15968	0.254881	0.0589761	1.83729	0.425377
1	515274	C	A	-0.0306143	-0.0331991	0.086775	2.16023	0.254751	0.0589712	1.83736	0.425351
1	515301	A	G	-0.0306144	-0.0332	0.0867818	2.16048	0.254692	0.0589689	1.83739	0.425339
1	515330	T	C	-0.0306144	-0.033201	0.0867892	2.16075	0.254629	0.0589665	1.83742	0.425327
1	515379	T	C	-0.0306145	-0.0332026	0.0868016	2.16121	0.254521	0.0589624	1.83748	0.425305
1	515415	T	C	-0.0306146	-0.0332038	0.0868107	2.16155	0.254442	0.0589594	1.83752	0.425289
1	515440	G	A	-0.0306147	-0.0332046	0.0868171	2.16178	0.254387	0.0589574	1.83755	0.425278
1	515445	C	G	-0.0306147	-0.0332048	0.0868183	2.16183	0.254376	0.0589569	1.83755	0.425276
1	515570	G	A	-0.030615	-0.0332089	0.08685	2.163	0.254102	0.0589465	1.83769	0.425221
1	515905	C	T	-0.0306157	-0.0332201	0.086935	2.16613	0.25337	0.0589187	1.83807	0.425074
1	515952	A	G	-0.0306158	-0.0332216	0.0869469	2.16657	0.253267	0.0589147	1.83813	0.425053
1	516038	T	C	-0.030616	-0.0332245	0.0869687	2.16737	0.25308	0.0589076	1.83822	0.425015
1	516118	G	T	-0.0306162	-0.0332271	0.086989	2.16812	0.252905	0.0589009	1.83831	0.42498
1	516603	G	A	-0.0306173	-0.0332432	NA	NA	NA	0.0588605	1.83887	0.424767
1	518637	T	C	-0.0306218	-0.0333108	0.0876277	2.19168	0.247477	0.0586912	1.84117	0.423874
1	521716	T	A	-0.0306287	-0.033413	0.0884084	2.22047	0.241004	0.0584349	1.84467	0.422526
1	523868	C	A	-0.0306335	-0.0334844	0.088954	2.2406	0.236584	0.0582558	1.84711	0.421586
1	523872	G	T	-0.0306335	-0.0334846	0.088955	2.24064	0.236576	0.0582554	1.84712	0.421584
1	524258	A	T	-0.0306343	-0.0334974	NA	NA	NA	0.0582233	1.84756	0.421416
1	524344	T	A	-0.0306345	-0.0335002	NA	NA	NA	0.0582161	1.84765	0.421378
1	524943	G	A	-0.0306358	-0.0335201	0.0892266	2.25065	0.234407	NA	NA	NA
1	525129	T	A	-0.0306363	-0.0335263	0.0892737	2.25239	0.234033	0.0581508	1.84854	0.421036
1	527450	A	C	-0.0306414	-0.0336033	0.0898622	2.2741	0.229412	0.0579576	1.85118	0.420024
1	527465	A	G	-0.0306415	-0.0336038	0.089866	2.27424	0.229383	0.0579563	1.8512	0.420018
1	527467	G	C	-0.0306415	-0.0336039	0.0898666	2.27426	0.229379	0.0579562	1.8512	0.420017
1	528238	G	A	-0.0306432	-0.0336295	0.090062	2.28147	0.227865	0.057892	1.85207	0.419681
1	528580	G	A	-0.0306439	-0.0336409	0.0901488	2.28467	0.227197	0.0578635	1.85246	0.419533
1	528599	T	A	-0.030644	-0.0336415	NA	NA	NA	0.0578619	1.85248	0.419524
1	528619	C	A	-0.030644	-0.0336422	NA	NA	NA	0.0578603	1.85251	0.419516
1	528747	A	G	-0.0306443	-0.0336464	0.0901911	2.28623	0.226871	0.0578496	1.85265	0.41946
1	529055	C	A	-0.030645	-0.0336566	0.0902692	2.28911	0.226272	0.057824	1.853	0.419326
1	529446	A	G	-0.0306459	-0.0336696	0.0903683	2.29276	0.225514	0.0577914	1.85345	0.419156
1	529792	C	A	-0.0306466	-0.0336811	0.0904561	2.296	0.224845	0.0577626	1.85384	0.419006
1	529794	A	C	-0.0306467	-0.0336812	0.0904566	2.29602	0.224842	0.0577624	1.85384	0.419005
1	530497	G	A	-0.0306482	-0.0337045	0.0906348	2.30259	0.223489	0.0577039	1.85464	0.4187
1	530499	T	A	-0.0306482	-0.0337046	0.0906353	2.30261	0.223486	0.0577038	1.85464	0.418699
1	530519	G	A	-0.0306483	-0.0337052	0.0906404	2.3028	0.223447	0.0577021	1.85466	0.41869
1	530524	G	A	-0.0306483	-0.0337054	0.0906417	2.30285	0.223438	0.0577017	1.85467	0.418688
1	530550	T	A	-0.0306483	-0.0337063	NA	NA	NA	0.0576995	1.8547	0.418677
1	530551	G	A	-0.0306483	-0.0337063	NA	NA	NA	0.0576994	1.8547	0.418676
1	530554	C	A	-0.0306483	-0.0337064	0.0906493	2.30313	0.22338	0.0576992	1.8547	0.418675
1	530605	A	G	-0.0306485	-0.0337081	0.0906622	2.3036	0.223282	0.0576949	1.85476	0.418653
1	530725	G	T	-0.0306487	-0.0337121	0.0906926	2.30473	0.223053	0.0576849	1.8549	0.418601
1	530839	G	A	-0.030649	-0.0337159	0.0907215	2.30579	0.222835	0.0576754	1.85503	0.418551
1	531433	A	T	-0.0306503	-0.0337356	0.0908721	2.31135	0.221702	0.057626	1.8557	0.418294
1	531534	T	C	-0.0306505	-0.0337389	0.0908978	2.31229	0.22151	0.0576176	1.85582	0.41825
1	531821	T	G	-0.0306512	-0.0337485	0.0909705	2.31497	0.220966	0.0575937	1.85614	0.418125
1	531894	G	A	-0.0306513	-0.0337509	0.090989	2.31566	0.220827	0.0575876	1.85623	0.418094
1	531935	C	T	-0.0306514	-0.0337522	0.0909994	2.31604	0.22075	0.0575842	1.85627	0.418076
1	531949	A	G	-0.0306515	-0.0337527	0.091003	2.31617	0.220723	0.057583	1.85629	0.41807
1	532131	C	T	-0.0306519	-0.0337587	0.0910491	2.31787	0.220379	0.0575679	1.85649	0.417991
1	532209	G	T	-0.030652	-0.0337613	0.0910689	2.3186	0.220232	0.0575614	1.85658	0.417957
1	532357	G	T	-0.0306524	-0.0337663	0.0911064	2.31999	0.219952	0.0575491	1.85675	0.417893
1	532447	G	A	-0.0306526	-0.0337692	0.0911292	2.32083	0.219783	0.0575416	1.85685	0.417854
1	532484	T	C	-0.0306526	-0.0337705	0.0911386	2.32118	0.219713	0.0575385	1.85689	0.417838
1	532530	G	A	-0.0306527	-0.033772	0.0911503	2.32161	0.219626	0.0575347	1.85695	0.417818
1	532536	A	G	-0.0306528	-0.0337722	0.0911518	2.32166	0.219615	0.0575342	1.85695	0.417815
1	532799	A	G	-0.0306533	-0.0337809	0.0912185	2.32412	0.219121	0.0575123	1.85725	0.417701
1	532989	A	G	-0.0306538	-0.0337872	0.0912667	2.3259	0.218764	0.0574965	1.85747	0.417619
1	533141	C	A	-0.0306541	-0.0337923	0.0913052	2.32732	0.218479	0.0574838	1.85764	0.417553
1	533368	G	A	-0.0306546	-0.0337998	NA	NA	NA	NA	NA	NA
1	533379	G	T	-0.0306546	-0.0338002	0.0913656	2.32955	0.218034	NA	NA	NA
1	533426	A	G	-0.0306547	-0.0338017	0.0913775	2.32998	0.217946	0.0574601	1.85796	0.41743
1	533536	A	G	-0.030655	-0.0338054	0.0914054	2.33101	0.217741	0.0574509	1.85809	0.417382
1	533539	A	G	-0.030655	-0.0338055	0.0914061	2.33104	0.217735	0.0574507	1.85809	0.417381
1	534181	A	C	-0.0306564	-0.0338268	0.0915689	2.33705	0.216541	0.0573972	1.85882	0.417103
1	534236	A	C	-0.0306565	-0.0338286	0.0915829	2.33756	0.216439	0.0573927	1.85888	0.417079
1	534237	C	T	-0.0306565	-0.0338287	0.0915831	2.33757	0.216437	0.0573926	1.85889	0.417079
1	534312	A	G	-0.0306567	-0.0338312	0.0916021	2.33827	0.216298	0.0573863	1.85897	0.417046
1	534360	T	G	-0.0306568	-0.0338327	0.0916143	2.33872	0.216209	0.0573823	1.85902	0.417025
1	534545	C	T	-0.0306572	-0.0338389	NA	NA	NA	NA	NA	NA
1	535211	C	T	-0.0306587	-0.033861	0.0918301	2.34668	0.214639	0.0573115	1.85999	0.416657
1	535598	G	T	-0.0306596	-0.0338738	0.0919282	2.3503	0.213928	0.0572793	1.86043	0.41649
1	536003	T	C	-0.0306605	-0.0338873	0.0920309	2.35408	0.213188	0.0572456	1.86089	0.416315
1	536106	G	A	-0.0306607	-0.0338907	0.092057	2.35505	0.213	0.057237	1.86101	0.41627
1	536150	A	G	-0.0306608	-0.0338922	0.0920682	2.35546	0.21292	0.0572333	1.86106	0.416251
1	536599	C	G	-0.0306618	-0.0339071	NA	NA	NA	NA	NA	NA
1	537267	T	A	-0.0306633	-0.0339293	0.0923514	2.36591	0.210894	0.0571403	1.86232	0.415769
1	537427	A	G	-0.0306637	-0.0339346	0.0923919	2.3674	0.210605	0.057127	1.86251	0.4157
1	539516	T	C	-0.0306683	-0.0340039	NA	NA	NA	NA	NA	NA
1	550446	A	T	-0.0306927	-0.0343668	NA	NA	NA	NA	NA	NA
1	555311	C	G	-0.0307035	-0.0345283	0.0969265	2.53465	0.180834	0.0556382	1.88281	0.408039
1	555388	C	G	-0.0307037	-0.0345308	0.096946	2.53537	0.180716	0.0556318	1.8829	0.408006
1	557097	T	C	-0.0307075	-0.0345876	NA	NA	NA	NA	NA	NA
1	558230	T	A	-0.03071	-0.0346252	0.0976666	2.56195	0.176414	0.0553952	1.88612	0.4068
1	558337	A	G	-0.0307102	-0.0346287	0.0976937	2.56295	0.176254	0.0553863	1.88625	0.406754
1	559247	C	A	-0.0307123	-0.034659	0.0979245	2.57146	0.174901	0.0553106	1.88728	0.406369
1	559710	G	A	-0.0307133	-0.0346743	0.0980419	2.57579	0.174217	NA	NA	NA
1	559904	G	T	-0.0307137	-0.0346808	NA	NA	NA	0.0552559	1.88802	0.40609
1	560921	G	A	-0.030716	-0.0347145	0.0983489	2.58712	0.172441	0.0551712	1.88918	0.40566
1	562166	T	A	-0.0307188	-0.0347559	0.0986646	2.59876	0.170635	0.0550676	1.89059	0.405134
1	564199	G	A	-0.0307233	-0.0348234	0.0991801	2.61777	0.167729	0.0548983	1.8929	0.404275
1	567780	A	T	-0.0307313	-0.0349422	0.100088	2.65126	0.162738	0.0546002	1.89697	0.402767
1	571245	G	T	-0.030739	-0.0350573	0.100967	2.68366	0.15806	0.0543118	1.9009	0.401312
1	573846	T	A	-0.0307448	-0.0351436	0.101626	2.70799	0.154643	0.0540953	1.90385	0.400222
2	109764	T	G	-0.00492741	-0.00571121	-0.0643029	2.54229	0.179586	-0.0438722	2.54272	0.218245
2	109841	C	T	-0.00492877	-0.00571616	-0.0642966	2.5421	0.179616	-0.0438823	2.54233	0.218326
2	109917	C	T	-0.00493011	-0.00572105	-0.0642903	2.54192	0.179646	-0.0438923	2.54195	0.218406
2	109931	T	G	-0.00493036	-0.00572195	-0.0642892	2.54189	0.179651	-0.0438941	2.54189	0.21842
2	110045	T	G	-0.00493237	-0.00572928	-0.0642798	2.54161	0.179696	-0.0439091	2.54132	0.21854
2	110746	T	G	-0.00494475	-0.00577435	NA	NA	NA	NA	NA	NA
2	115160	G	A	-0.00502269	-0.00605812	NA	NA	NA	NA	NA	NA
2	117179	A	G	-0.00505834	-0.00618792	NA	NA	NA	NA	NA	NA
2	117211	T	A	-0.00505891	-0.00618998	-0.0636913	2.52446	0.182514	NA	NA	NA
2	119335	C	A	-0.00509641	-0.00632653	-0.0635168	2.51938	0.183359	NA	NA	NA
2	121226	A	T	-0.0051298	-0.0064481	-0.0633615	2.51485	0.184114	-0.0453735	2.48564	0.230588
2	126232	T	A	-0.0052182	-0.00676993	-0.0629504	2.50287	0.186129	-0.0460292	2.46071	0.23619
2	131593	G	T	-0.00531286	-0.00711459	NA	NA	NA	-0.0467314	2.43401	0.242337
2	131613	T	C	-0.00531321	-0.00711587	NA	NA	NA	-0.046734	2.43392	0.24236
2	131697	A	T	-0.00531469	-0.00712127	NA	NA	NA	NA	NA	NA
2	131703	C	T	-0.0053148	-0.00712166	NA	NA	NA	NA	NA	NA
2	132870	A	T	-0.00533541	-0.00719668	-0.0624052	2.48698	0.188838	-0.0468986	2.42766	0.243823
2	132871	A	C	-0.00533542	-0.00719675	-0.0624052	2.48697	0.188838	-0.0468988	2.42765	0.243825
2	134434	T	A	-0.00536302	-0.00729723	-0.0622768	2.48323	0.189482	NA	NA	NA
2	134554	G	T	-0.00536514	-0.00730495	-0.0622669	2.48295	0.189532	-0.0471192	2.41927	0.245798
2	134671	T	A	-0.00536721	-0.00731247	-0.0622573	2.48267	0.18958	-0.0471345	2.41869	0.245935
2	136245	A	G	-0.005395	-0.00741366	-0.0621281	2.4789	0.190231	-0.0473407	2.41085	0.247796
2	144991	T	A	-0.00554943	-0.00797593	-0.0614098	2.45796	0.193892	-0.0484862	2.3673	0.258381
2	146830	T	A	-0.00558191	-0.00809416	-0.0612587	2.45356	0.194671	-0.0487271	2.35814	0.260662
2	154559	G	T	-0.00571838	-0.00859105	-0.060624	2.43506	0.197982	-0.0497394	2.31965	0.270458
2	157029	A	C	-0.00568786	-0.00865981	-0.0604452	2.42843	0.199183	-0.0501597	2.30657	0.273866
2	157792	C	T	-0.00553409	-0.00850577	-0.060437	2.425	0.199808	-0.0504778	2.30102	0.275324
2	158568	T	C	-0.0053777	-0.0083491	-0.0604286	2.42151	0.200446	-0.0508013	2.29538	0.276816
2	161973	C	T	-0.0046915	-0.00766165	-0.0603917	2.40618	0.203271	NA	NA	NA
2	163290	G	A	-0.00442608	-0.00739576	NA	NA	NA	NA	NA	NA
2	164028	A	G	-0.00427736	-0.00724676	NA	NA	NA	NA	NA	NA
2	167317	G	A	-0.00361453	-0.00658274	-0.0603338	2.38212	0.20779	-0.0544493	2.23172	0.294164
2	167447	A	G	-0.00358833	-0.00655649	-0.0603323	2.38153	0.207901	-0.0545035	2.23077	0.294429
2	170475	T	A	-0.0029781	-0.00594516	-0.0602995	2.3679	0.21051	-0.055766	2.20874	0.300672
2	172150	T	A	-0.00264054	-0.00560699	-0.0602814	2.36036	0.211967	-0.0564644	2.19655	0.304178
2	175112	C	T	-0.00204361	-0.00500898	-0.0602493	2.34702	0.214571	NA	NA	NA
2	185128	C	T	-2.5102e-05	-0.00298682	-0.0601408	2.30193	0.223626	-0.0618756	2.10212	0.332639
2	185543	G	A	5.85323e-05	-0.00290303	-0.0601363	2.30006	0.22401	-0.0620486	2.0991	0.333588
2	186842	A	T	0.000320318	-0.00264077	-0.0601222	2.29421	0.225215	-0.0625902	2.08965	0.336573
2	188487	C	T	0.000651833	-0.00230866	-0.0601044	2.2868	0.226751	-0.0632761	2.07768	0.340388
2	191441	C	A	0.00124715	-0.00171227	-0.0600724	2.2735	0.229537	-0.0645078	2.05618	0.347336
2	192571	A	T	0.00147488	-0.00148413	NA	NA	NA	NA	NA	NA
2	194835	G	A	0.00193114	-0.00102704	-0.0600356	2.25822	0.232782	-0.0659229	2.03149	0.355474
2	197025	T	A	0.00237248	-0.000584897	-0.0600119	2.24836	0.234901	NA	NA	NA
2	199694	A	T	0.00291036	-4.60444e-05	NA	NA	NA	NA	NA	NA
2	199828	C	A	0.00293737	-1.89908e-05	NA	NA	NA	NA	NA	NA
2	201480	T	C	0.00327029	0.000314537	-0.0599636	2.22831	0.239273	-0.0686936	1.98313	0.371892
2	204495	A	C	0.00405628	0.00102735	-0.0603645	2.22283	0.240483	NA	NA	NA
2	208781	A	C	0.00579128	0.00240117	NA	NA	NA	NA	NA	NA
2	216172	A	G	0.00878321	0.00477025	NA	NA	NA	NA	NA	NA
2	220644	C	T	0.0105935	0.00620369	-0.0681698	2.29904	0.224219	-0.0818718	2.27227	0.282998
2	222666	T	A	0.011412	0.00685181	-0.0691471	2.30858	0.222265	-0.083331	2.30846	0.273373
2	225137	G	C	0.0124123	0.00764386	-0.0703414	2.32025	0.2199	-0.0851142	2.35267	0.262032
2	225164	G	C	0.0124232	0.00765251	-0.0703544	2.32037	0.219875	-0.0851337	2.35316	0.26191
2	238338	A	G	0.0177561	0.0118753	-0.0767217	2.38255	0.207708	-0.0946406	2.58891	0.208734
2	241743	C	T	0.0191345	0.0129667	-0.0783675	2.39862	0.204679	-0.0970977	2.64984	0.196813
2	242188	G	T	0.0193147	0.0131093	-0.0785826	2.40072	0.204287	-0.0974189	2.6578	0.195306
2	242618	G	A	0.0194887	0.0132471	-0.0787904	2.40275	0.203909	-0.0977292	2.6655	0.193861
2	243813	C	T	0.0199725	0.0136302	-0.079368	2.40839	0.202861	-0.0985915	2.68688	0.1899
2	243869	T	C	0.0199951	0.0136481	-0.079395	2.40865	0.202812	-0.098632	2.68789	0.189717
2	245174	T	C	0.0205234	0.0140664	-0.0800258	2.41481	0.201675	-0.0995737	2.71124	0.185488
2	251614	G	C	0.0228672	0.0160072	-0.0829637	2.44777	0.195701	-0.103932	2.8275	0.165804
2	254846	T	C	0.0233806	0.0166699	-0.083998	2.47078	0.191641	-0.10539	2.88839	0.156351
2	259819	A	T	0.0241705	0.0176896	-0.0855895	2.50619	0.185568	-0.107634	2.9821	0.142865
2	262559	G	A	0.0246057	0.0182515	-0.0864664	2.5257	0.182309	-0.108871	3.03372	0.13595
2	266157	A	G	0.0251771	0.0189893	-0.0876178	2.55132	0.178121	-0.110494	3.10152	0.127388
2	271031	A	G	0.0259513	0.0199887	NA	NA	NA	NA	NA	NA
2	275149	T	G	0.0266054	0.0208331	NA	NA	NA	NA	NA	NA
2	275339	A	G	0.0266356	0.0208721	-0.0905563	2.6167	0.167891	-0.114637	3.27453	0.107973
2	278248	G	T	0.0270976	0.0214686	-0.0914873	2.63741	0.164782	-0.11595	3.32934	0.102484
2	278285	T	C	0.0271035	0.0214762	-0.0914991	2.63768	0.164743	-0.115967	3.33004	0.102417
2	278306	C	T	0.0271068	0.0214805	-0.0915058	2.63783	0.164721	-0.115976	3.33043	0.102378
2	278324	C	T	0.0271097	0.0214842	-0.0915116	2.63795	0.164702	-0.115984	3.33077	0.102345
2	278807	T	A	0.0271864	0.0215832	-0.0916661	2.64139	0.164192	-0.116202	3.33987	0.101464
2	279662	T	C	0.0273222	0.0217585	-0.0919398	2.64748	0.163293	-0.116588	3.35598	0.0999225
2	282070	C	A	0.0277047	0.0222523	-0.0927104	2.66463	0.160791	-0.117675	3.40135	0.0957124
2	282652	A	C	0.0277971	0.0223717	-0.0928966	2.66877	0.160192	-0.117937	3.41232	0.094723
2	284082	G	A	0.0280242	0.0226649	-0.0933543	2.67895	0.158731	-0.118583	3.43926	0.092337
2	284417	A	T	0.0280775	0.0227336	-0.0934615	2.68134	0.158391	-0.118734	3.44557	0.0917872
2	285968	T	A	0.0283238	0.0230516	-0.0939579	2.69238	0.156826	-0.119434	3.4748	0.0892861
2	288157	A	T	0.0286715	0.0235005	-0.0946584	2.70797	0.154646	-0.120421	3.51604	0.0858771
2	288160	C	T	0.028672	0.0235011	-0.0946593	2.70799	0.154643	-0.120423	3.5161	0.0858726
2	290667	C	G	0.0290702	0.0240152	-0.0954617	2.72584	0.152186	-0.121554	3.56334	0.0821358
2	292095	C	T	0.029297	0.024308	-0.0959186	2.73601	0.150805	-0.122198	3.59024	0.0800841
2	292183	G	T	0.029311	0.024326	-0.0959468	2.73663	0.150721	-0.122238	3.5919	0.0799595
2	292894	C	T	0.0294239	0.0244718	-0.0961743	2.7417	0.150039	-0.122559	3.6053	0.0789597
2	297304	G	T	0.0301243	0.0253761	-0.0975857	2.7731	0.145881	-0.124549	3.68839	0.073046
2	300253	C	T	0.0307541	0.0262854	-0.0992026	2.85134	0.136052	-0.125998	3.74868	0.0690489
2	306674	T	A	0.0321462	0.028305	NA	NA	NA	NA	NA	NA
2	309307	G	T	0.0327171	0.0291331	-0.104291	3.1021	0.109082	-0.130468	3.93465	0.0581121
2	309386	C	T	0.0327342	0.029158	-0.104335	3.10429	0.108874	-0.130507	3.93627	0.0580252
2	309896	G	C	0.0328448	0.0293184	NA	NA	NA	NA	NA	NA
2	309897	C	T	0.032845	0.0293187	NA	NA	NA	NA	NA	NA
2	310065	C	A	0.0328814	0.0293716	-0.104717	3.1231	0.107103	NA	NA	NA
2	310143	G	T	0.0328984	0.0293961	NA	NA	NA	NA	NA	NA
2	310237	A	T	0.0329187	0.0294257	-0.104814	3.12786	0.106659	NA	NA	NA
2	310242	A	T	0.0329198	0.0294272	-0.104816	3.128	0.106646	NA	NA	NA
2	311865	A	G	0.0332717	0.0299377	-0.105728	3.17295	0.102558	-0.131731	3.98719	0.0553667
2	311867	C	T	0.0332722	0.0299383	-0.10573	3.17301	0.102553	-0.131732	3.98723	0.0553646
2	311914	T	C	0.0332823	0.0299531	-0.105756	3.17431	0.102438	-0.131755	3.9882	0.0553155
2	319250	T	G	0.0348729	0.0322605	-0.109879	3.37749	0.0859972	-0.135377	4.13888	0.0481866
2	320910	C	G	0.0352328	0.0327826	-0.110812	3.42346	0.0826922	-0.136197	4.17297	0.0467133
2	330471	T	A	0.0373058	0.0357899	-0.116185	3.68827	0.0661724	-0.140917	4.36935	0.0391118
2	332913	A	G	0.0378353	0.0365579	-0.117557	3.75591	0.0625599	-0.142123	4.41951	0.03739
2	334522	A	T	0.0381841	0.037064	-0.118462	3.80047	0.0602986	-0.142917	4.45256	0.0362999
2	339470	G	A	0.0392569	0.0386203	-0.121242	3.93751	0.0538903	-0.14536	4.55419	0.0331556
2	343294	C	T	0.040086	0.0398231	-0.123391	4.04342	0.0494519	-0.147248	4.63273	0.0309256
2	347324	A	G	0.0412527	0.0412187	-0.126051	4.18805	0.0440295	-0.148834	4.73353	0.0282965
2	351313	A	T	0.0425169	0.0426478	-0.12883	4.34354	0.0389225	-0.150254	4.84003	0.025777
2	353822	A	G	0.0433121	0.0435468	-0.130578	4.44134	0.0360478	NA	NA	NA
2	359573	C	T	0.0451347	0.0456072	-0.134585	4.66551	0.0303055	-0.153193	5.06056	0.0212936
2	360517	A	C	0.0454338	0.0459454	-0.135243	4.7023	0.0294636	-0.153529	5.08576	0.0208373
2	360519	A	C	0.0454345	0.0459461	-0.135244	4.70238	0.0294618	-0.153529	5.08581	0.0208363
2	361271	C	T	0.0456728	0.0462156	-0.135768	4.73169	0.0288097	-0.153797	5.10589	0.0204803
2	367050	T	C	0.0475043	0.0482861	-0.139795	4.95695	0.0243006	-0.155853	5.26018	0.0179534
2	367843	A	G	0.0477556	0.0485702	-0.140347	4.98786	0.0237455	-0.156135	5.28135	0.0176338
2	368413	G	C	0.0479362	0.0487744	NA	NA	NA	NA	NA	NA
2	371356	T	G	0.0488689	0.0498288	-0.142795	5.12479	0.0214495	-0.157385	5.37514	0.0162895
2	372540	C	G	0.0492442	0.050253	-0.14362	5.17095	0.0207321	-0.157807	5.40675	0.0158616
2	373243	A	G	0.049467	0.0505049	-0.14411	5.19835	0.0203187	-0.158057	5.42552	0.0156133
2	373891	A	G	0.0496723	0.0507371	-0.144562	5.22361	0.0199458	-0.158287	5.44282	0.0153882
2	373912	G	C	0.049679	0.0507446	-0.144576	5.22442	0.0199338	-0.158295	5.44338	0.0153809
2	373975	T	C	0.0496989	0.0507672	-0.14462	5.22688	0.019898	-0.158317	5.44506	0.0153592
2	374018	C	A	0.0497126	0.0507826	-0.14465	5.22856	0.0198736	-0.158333	5.44621	0.0153444
2	377692	C	G	0.0508769	0.0520989	-0.14721	5.37176	0.0179056	-0.15964	5.5443	0.0141359
2	380331	G	T	0.0517133	0.0530444	NA	NA	NA	NA	NA	NA
2	380563	T	G	0.0517868	0.0531275	-0.14921	5.48367	0.016518	-0.160661	5.62095	0.013263
2	388518	A	G	0.0543079	0.0559776	-0.154753	5.79375	0.0132582	-0.163492	5.83334	0.0111341
2	388524	T	G	0.0543098	0.0559798	-0.154757	5.79398	0.0132561	-0.163494	5.8335	0.0111327
2	390651	T	A	0.0549839	0.0567418	-0.156239	5.87689	0.0125105	-0.164251	5.89028	0.0106282
2	402697	A	G	0.0542846	0.0595219	-0.158687	5.98069	0.0116419	-0.169845	6.43133	0.00688988
2	402752	G	A	0.0542802	0.0595341	-0.158696	5.98107	0.0116389	-0.169871	6.43386	0.00687617
2	402785	A	G	0.0542775	0.0595415	-0.158702	5.98129	0.0116371	-0.169886	6.43538	0.00686796
2	407752	A	G	0.0538789	0.0606503	NA	NA	NA	NA	NA	NA
2	410583	T	C	0.0536517	0.0612823	NA	NA	NA	NA	NA	NA
2	414955	A	G	0.0533008	0.0622583	-0.160819	6.06428	0.0109911	-0.175615	6.99513	0.00445451
2	415173	G	T	0.0532833	0.062307	-0.160857	6.06576	0.0109799	-0.175718	7.00515	0.0044207
2	424932	A	G	0.0525	0.0644855	NA	NA	NA	NA	NA	NA
2	426609	G	T	0.0523654	0.0648599	NA	NA	NA	NA	NA	NA
2	427143	A	T	0.0523226	0.0649791	NA	NA	NA	NA	NA	NA
2	429011	A	G	0.0521727	0.0653961	-0.163264	6.16012	0.010294	-0.182233	7.64162	0.00275144
2	429497	G	T	0.0521337	0.0655046	-0.163349	6.16344	0.0102708	-0.182462	7.66397	0.00270689
2	433746	T	G	0.0517926	0.0664531	NA	NA	NA	-0.184462	7.8594	0.00234901
2	438323	T	C	0.0514192	0.0674545	-0.164849	6.22227	0.00986833	-0.186594	8.06792	0.00202279
2	439595	T	A	0.0512094	0.0673769	NA	NA	NA	NA	NA	NA
2	439793	G	A	0.0511768	0.0673649	NA	NA	NA	-0.186825	8.09482	0.00198442
2	440372	T	C	0.0510813	0.0673296	-0.164219	6.19767	0.0100344	-0.186916	8.10541	0.00196952
2	444962	A	T	0.0503243	0.0670498	-0.162807	6.14257	0.0104179	-0.187637	8.18939	0.00185562
2	446859	G	A	0.0500115	0.0669341	-0.162223	6.1198	0.0105811	-0.187935	8.22409	0.00181064
2	451458	A	T	0.049253	0.0666538	NA	NA	NA	NA	NA	NA
2	461198	A	T	0.0476467	0.0660601	NA	NA	NA	NA	NA	NA
2	469571	G	A	0.0462658	0.0655497	-0.155236	5.84714	0.0127726	-0.191504	8.63961	0.00135484
2	470013	G	A	0.0461929	0.0655227	-0.1551	5.84183	0.0128199	-0.191573	8.6477	0.0013473
2	470259	G	A	0.0461524	0.0655078	-0.155025	5.83888	0.0128464	-0.191612	8.6522	0.00134313
2	470443	A	G	0.046122	0.0654965	-0.154968	5.83667	0.0128662	-0.191641	8.65557	0.00134002
2	471045	A	G	0.0460227	0.0654598	NA	NA	NA	-0.191736	8.66658	0.00132989
2	471072	T	C	0.0460183	0.0654582	NA	NA	NA	-0.19174	8.66708	0.00132943
2	471188	A	T	0.0459992	0.0654511	-0.154739	5.82773	0.0129468	-0.191758	8.6692	0.00132749
2	471782	A	G	0.0459012	0.0654149	-0.154556	5.8206	0.0130115	-0.191851	8.68006	0.0013176
2	471791	A	T	0.0458997	0.0654144	-0.154553	5.82049	0.0130125	-0.191853	8.68023	0.00131745
2	471801	G	T	0.0458981	0.0654138	-0.15455	5.82037	0.0130136	-0.191854	8.68041	0.00131728
2	475205	A	T	0.0453367	0.0652063	-0.153503	5.7795	0.0133913	-0.192389	8.74269	0.00126212
2	479891	T	C	0.0445639	0.0649206	NA	NA	NA	NA	NA	NA
2	482248	A	C	0.0441752	0.0647769	-0.151336	5.69495	0.014212	-0.193496	8.87154	0.00115574
2	483883	A	G	0.0439055	0.0646773	-0.150833	5.67533	0.0144104	-0.193753	8.90146	0.00113246
2	484149	T	C	0.0438617	0.0646611	-0.150752	5.67213	0.0144429	-0.193795	8.90632	0.00112872
2	484979	C	T	0.0437248	0.0646105	-0.150496	5.66217	0.0145451	-0.193925	8.92151	0.00111714
2	487447	C	A	0.0435436	0.0643478	-0.150163	5.65098	0.0146608	-0.193483	8.88162	0.00114785
2	487448	A	T	0.0435435	0.0643477	-0.150163	5.65097	0.0146608	-0.193483	8.8816	0.00114786
2	493313	C	T	0.04316	0.0637	-0.149461	5.62822	0.0148992	-0.192261	8.76908	0.0012395
2	504677	C	A	0.0424169	0.0624452	-0.1481	5.58413	0.0153735	-0.189892	8.55106	0.00144039
2	508559	A	T	0.0421631	0.0620165	NA	NA	NA	NA	NA	NA
2	508822	G	A	0.0421459	0.0619875	NA	NA	NA	NA	NA	NA
2	512848	C	T	0.0418826	0.0615429	-0.147122	5.55243	0.0157249	-0.188189	8.3943	0.00160651
2	514412	A	C	0.0417803	0.0613702	-0.146935	5.54636	0.0157931	-0.187863	8.36429	0.00164061
2	514421	A	G	0.0417797	0.0613692	-0.146934	5.54633	0.0157935	-0.187862	8.36412	0.0016408
2	515383	A	G	0.0417168	0.061263	-0.146818	5.54259	0.0158357	-0.187661	8.34566	0.00166217
2	517408	G	C	0.0415844	0.0610394	-0.146576	5.53474	0.0159248	-0.187239	8.30681	0.00170813
2	518117	G	A	0.0415381	0.0609611	-0.146491	5.53199	0.0159561	-0.187091	8.29321	0.00172455
2	518118	G	A	0.041538	0.060961	-0.146491	5.53198	0.0159562	-0.187091	8.29319	0.00172457
2	518291	G	C	0.0415267	0.0609419	-0.14647	5.53131	0.0159639	-0.187055	8.28987	0.0017286
2	524709	A	G	0.041107	0.0602332	-0.145702	5.50641	0.0162509	-0.185717	8.16674	0.00188561
2	525336	A	G	0.041066	0.060164	-0.145627	5.50398	0.0162792	-0.185587	8.15471	0.00190176
2	527061	A	T	0.0409532	0.0599735	NA	NA	NA	NA	NA	NA
2	527111	A	T	0.0409499	0.059968	-0.145414	5.49709	0.0163597	-0.185217	8.12066	0.00194829
2	528148	A	T	0.0408821	0.0598535	NA	NA	NA	NA	NA	NA
2	531270	A	G	0.040678	0.0595087	-0.144916	5.48096	0.0165502	-0.18435	8.04087	0.0020622
2	535512	T	G	0.0402918	0.0590467	NA	NA	NA	NA	NA	NA
2	535516	A	C	0.0402914	0.0590463	NA	NA	NA	NA	NA	NA
2	536568	T	A	0.0401891	0.0589321	NA	NA	NA	-0.179509	7.68866	0.00265858
2	565450	T	A	0.0373784	0.0557969	-0.110057	4.02837	0.0500572	-0.149306	5.51313	0.0145085
2	565959	A	T	0.0373288	0.0557417	NA	NA	NA	NA	NA	NA
2	565960	T	A	0.0373287	0.0557416	NA	NA	NA	NA	NA	NA
2	565970	A	T	0.0373278	0.0557405	NA	NA	NA	NA	NA	NA
2	565971	T	A	0.0373277	0.0557404	NA	NA	NA	NA	NA	NA
2	579659	A	G	0.0360159	0.0542914	-0.0960545	3.44638	0.0810973	-0.134941	4.48178	0.0353643
2	589210	C	G	0.0353952	0.053816	NA	NA	NA	NA	NA	NA
2	589423	T	C	0.0353813	0.0538054	NA	NA	NA	NA	NA	NA
2	589742	G	T	0.0353606	0.0537895	NA	NA	NA	NA	NA	NA
2	589743	A	T	0.0353605	0.0537895	NA	NA	NA	NA	NA	NA
2	589744	G	A	0.0353605	0.0537894	NA	NA	NA	NA	NA	NA
2	592574	A	T	0.0351766	0.0536486	NA	NA	NA	NA	NA	NA
2	596503	C	A	0.0349212	0.053453	-0.100195	3.6697	0.0672041	-0.130587	4.2585	0.0432249
2	603256	T	C	0.0344824	0.0531169	NA	NA	NA	-0.128842	4.16898	0.0468831
2	604704	A	C	0.0343883	0.0530448	NA	NA	NA	-0.128467	4.14979	0.0477097
2	606120	C	T	0.0342962	0.0529743	-0.10256	3.7972	0.0604611	-0.128101	4.13102	0.048533
2	607955	G	A	0.034177	0.052883	-0.103011	3.82153	0.0592611	-0.127627	4.10669	0.0496225
2	608052	C	A	0.0341707	0.0528782	-0.103035	3.82282	0.0591984	-0.127602	4.10541	0.0496809
2	612311	A	G	0.0338939	0.0526662	-0.104082	3.87929	0.0565163	-0.126501	4.04895	0.0523145
2	612321	G	A	0.0338933	0.0526657	-0.104084	3.87942	0.0565102	-0.126498	4.04882	0.0523209
2	612323	G	A	0.0338931	0.0526656	-0.104085	3.87945	0.056509	-0.126498	4.04879	0.0523222
2	612333	A	G	0.0338925	0.0526651	-0.104087	3.87958	0.0565028	-0.126495	4.04866	0.0523285
2	612340	C	T	0.033892	0.0526647	-0.104089	3.87967	0.0564985	-0.126494	4.04857	0.052333
2	612919	T	A	0.0338544	0.0526359	NA	NA	NA	NA	NA	NA
2	617743	A	T	0.0335409	0.0523958	-0.105417	3.95131	0.0532881	-0.125097	3.97695	0.0558909
2	619395	C	T	0.0334335	0.0523136	-0.105823	3.97321	0.0523471	-0.12467	3.95505	0.0570294
2	619397	T	A	0.0334334	0.0523135	-0.105824	3.97324	0.0523459	-0.124669	3.95502	0.0570308
2	619791	G	A	0.0334078	0.0522939	-0.10592	3.97846	0.0521242	-0.124568	3.9498	0.057306
2	620666	C	A	0.0333509	0.0522503	-0.106136	3.99006	0.0516356	-0.124341	3.9382	0.0579221
2	625235	G	A	0.033054	0.0520229	-0.107259	4.05064	0.0491646	-0.12316	3.87763	0.0612556
2	628029	A	C	0.03311	0.0518449	-0.108163	4.0825	0.0479177	-0.123163	3.88564	0.0608034
2	633506	C	T	0.0333825	0.0514695	-0.110085	4.1414	0.0457034	-0.123663	3.93218	0.0582447
2	635543	A	T	0.0334838	0.0513299	-0.1108	4.1633	0.0449089	-0.12385	3.94949	0.0573224
2	637070	G	T	0.0335598	0.0512252	-0.111336	4.17973	0.0443233	-0.123989	3.96246	0.0566412
2	637086	A	G	0.0335606	0.0512241	-0.111342	4.1799	0.0443172	-0.123991	3.9626	0.0566341
2	638617	A	T	0.0336367	0.0511192	-0.111879	4.19636	0.0437387	-0.124131	3.97561	0.0559599
2	650531	T	C	0.0342294	0.0503025	-0.11606	4.32449	0.0395115	-0.12522	4.07684	0.0509955
2	651638	G	A	0.0342845	0.0502266	-0.116449	4.33639	0.0391423	-0.125321	4.08625	0.0505586
2	660994	C	T	0.0347499	0.0495853	-0.119732	4.43701	0.0361699	-0.126176	4.16574	0.0470216
2	663499	G	A	0.0348745	0.0494136	-0.120611	4.46395	0.0354171	-0.126405	4.18703	0.04612
2	663501	C	A	0.0348746	0.0494135	-0.120612	4.46397	0.0354165	-0.126405	4.18705	0.0461192
2	665284	G	C	0.0349633	0.0492913	-0.121238	4.48315	0.0348913	-0.126568	4.2022	0.0454887
2	666154	A	T	0.0350066	0.0492316	-0.121543	4.4925	0.0346382	-0.126648	4.20959	0.0451844
2	666607	G	A	0.0350292	0.0492006	-0.121702	4.49738	0.0345071	-0.126689	4.21344	0.0450269
2	673581	C	T	0.0354276	0.0488558	-0.124098	4.56397	0.0327703	-0.127466	4.27712	0.042503
2	674665	A	G	0.0355618	0.0489891	-0.124399	4.56253	0.0328068	-0.127781	4.29322	0.0418891
2	674667	A	T	0.0355621	0.0489893	-0.1244	4.56253	0.0328068	-0.127782	4.29325	0.0418879
2	675393	A	C	0.0356519	0.0490786	-0.124601	4.56157	0.0328313	-0.127993	4.30403	0.0414821
2	677627	T	A	0.0359285	0.0493533	-0.125221	4.5586	0.0329066	-0.128643	4.33722	0.0402593
2	684340	G	A	0.0367595	0.0501786	-0.127083	4.54971	0.033134	-0.130597	4.43693	0.0368111
2	685721	A	C	0.0369305	0.0503484	-0.127466	4.54787	0.033181	-0.130998	4.45745	0.0361417
2	689934	C	T	0.037452	0.0508664	-0.128635	4.54229	0.0333249	-0.132224	4.52002	0.0341788
2	690417	A	T	0.0375118	0.0509258	NA	NA	NA	NA	NA	NA
2	692523	T	C	0.0377725	0.0511848	-0.129353	4.53886	0.0334136	-0.132978	4.55848	0.0330294
2	693433	G	T	0.0378852	0.0512966	-0.129606	4.53765	0.0334449	-0.133242	4.572	0.0326353
2	693767	A	G	0.0379265	0.0513377	-0.129699	4.53721	0.0334564	-0.13334	4.57696	0.0324919
2	698174	C	T	0.0384721	0.0518796	NA	NA	NA	-0.134622	4.64242	0.0306619
2	699839	A	T	0.0386782	0.0520843	NA	NA	NA	NA	NA	NA
2	705904	G	C	0.039429	0.05283	-0.133066	4.52112	0.0338765	-0.136871	4.75724	0.0277136
2	706592	T	A	0.0395141	0.0529146	-0.133257	4.52021	0.0339005	-0.137072	4.76746	0.0274663
2	709787	T	A	0.0399097	0.0533074	-0.134143	4.51597	0.0340121	-0.138001	4.81492	0.0263486
2	710268	A	T	0.0399692	0.0533665	-0.134276	4.51533	0.034029	-0.138141	4.82206	0.0261846
2	712907	G	A	0.0402959	0.053691	-0.135008	4.51183	0.0341216	-0.138909	4.86126	0.0253042
2	715293	C	G	0.0405913	0.0539844	-0.13567	4.50867	0.0342055	-0.139603	4.8967	0.0245355
2	719505	G	A	0.0411127	0.0545022	NA	NA	NA	NA	NA	NA
2	720044	C	T	0.0411057	0.0544893	-0.136712	4.49542	0.0345598	-0.140789	4.95787	0.0232671
2	724920	A	G	0.0401627	0.0534261	-0.132256	4.34289	0.0389423	-0.138075	4.83291	0.0259378
2	737026	G	C	0.0378212	0.0507864	-0.121194	3.96422	0.052731	-0.131337	4.52264	0.0340992
2	737029	A	C	0.0378207	0.0507857	-0.121191	3.96413	0.052735	-0.131335	4.52257	0.0341015
2	737085	T	G	0.0378098	0.0507735	NA	NA	NA	NA	NA	NA
2	752207	A	C	0.0348851	0.0474762	NA	NA	NA	NA	NA	NA
2	754402	A	G	0.0344606	0.0469975	-0.105316	3.4207	0.0828868	-0.121665	4.07732	0.0509732
2	760041	A	C	0.0333699	0.0457679	-0.100163	3.24431	0.0964146	-0.118526	3.9328	0.0582115
2	760499	T	C	0.0332813	0.0456681	-0.0997445	3.22999	0.097615	-0.118272	3.92106	0.0588455
2	761194	G	C	0.0331469	0.0455165	-0.0991094	3.20825	0.0994677	-0.117885	3.90325	0.0598217
2	766714	T	C	0.0320793	0.0443129	-0.0940653	3.03558	0.11562	-0.114812	3.76178	0.0682116
2	767779	A	G	0.0317476	0.0439896	-0.0932059	3.01636	0.117588	NA	NA	NA
2	768718	T	A	0.0314525	0.0437027	-0.0924506	2.9997	0.119322	NA	NA	NA
2	769519	A	G	0.0312008	0.0434579	-0.0918063	2.98549	0.120824	-0.111103	3.66043	0.0749825
2	774891	A	G	0.0295127	0.0418164	-0.087485	2.89018	0.13144	-0.103962	3.46583	0.0900461
2	777457	C	T	0.0287063	0.0410324	NA	NA	NA	NA	NA	NA
2	778892	A	G	0.0282554	0.0405939	-0.0842666	2.8192	0.140001	-0.0986436	3.32089	0.103311
2	778976	G	A	0.028229	0.0405682	-0.084199	2.81771	0.140187	-0.0985319	3.31785	0.10361
2	779087	T	C	0.0281941	0.0405343	-0.0841097	2.81574	0.140433	-0.0983844	3.31383	0.104007
2	790496	A	T	0.0246088	0.0370481	NA	NA	NA	NA	NA	NA
2	791261	T	A	0.0243684	0.0368143	NA	NA	NA	NA	NA	NA
2	793999	G	A	0.023508	0.0359777	NA	NA	NA	NA	NA	NA
2	794225	T	C	0.023437	0.0359087	-0.0719327	2.54717	0.178792	-0.0782622	2.76547	0.176029
2	794359	G	A	0.0233949	0.0358677	-0.0718249	2.5448	0.179178	NA	NA	NA
2	794534	A	T	0.0233399	0.0358142	NA	NA	NA	NA	NA	NA
2	794640	G	C	0.0233066	0.0357818	NA	NA	NA	NA	NA	NA
2	794730	C	A	0.0232783	0.0357543	NA	NA	NA	NA	NA	NA
2	795466	C	T	0.023047	0.0355294	NA	NA	NA	NA	NA	NA
2	796246	T	C	0.0228019	0.0352911	NA	NA	NA	-0.0755758	2.69226	0.188918
2	796464	C	T	0.0227334	0.0352245	-0.0701316	2.50745	0.185356	NA	NA	NA
2	797742	T	A	0.0223318	0.034834	-0.0807435	3.31916	0.0903999	-0.0735872	2.63807	0.199063
2	797743	C	T	0.0223315	0.0348337	NA	NA	NA	-0.0735859	2.63803	0.19907
2	798066	C	G	0.02223	0.034735	NA	NA	NA	NA	NA	NA
2	798096	T	A	0.0222205	0.0347258	NA	NA	NA	NA	NA	NA
2	799058	A	T	0.0219182	0.0344319	-0.068045	2.46143	0.193281	-0.071838	2.59039	0.208435
2	800017	A	G	0.0216169	0.0341388	-0.0672736	2.44442	0.196301	-0.0705632	2.55565	0.215539
2	805001	C	T	0.0200507	0.0326159	-0.0632645	2.35599	0.212816	-0.0639382	2.37511	0.25645
2	806687	C	T	0.0195208	0.0321007	-0.0619082	2.32608	0.218727	-0.0616971	2.31404	0.271916
2	807522	A	G	0.0192584	0.0318456	-0.0612366	2.31127	0.221718	-0.0605872	2.28379	0.2799
2	809816	T	C	0.0185375	0.0311446	-0.0593913	2.27057	0.230157	-0.0575379	2.20069	0.302982
2	809978	T	A	0.0184866	0.0310951	-0.059261	2.2677	0.230765	-0.0573226	2.19482	0.304677
2	810582	C	G	0.0182968	0.0309105	-0.0587751	2.25698	0.233048	-0.0565197	2.17294	0.311075
2	813515	C	A	0.0173751	0.0300143	-0.0564158	2.20494	0.244473	-0.052621	2.0667	0.343921
2	815744	A	G	0.0170829	0.0297435	NA	NA	NA	NA	NA	NA
2	816184	A	T	0.0170311	0.0296959	-0.0556817	2.18799	0.248319	-0.0513679	2.03658	0.353781
2	816577	A	G	0.0169848	0.0296534	-0.0555861	2.18576	0.248829	-0.0512035	2.03273	0.355059
2	816782	C	T	0.0169606	0.0296312	-0.0555361	2.1846	0.249096	-0.0511178	2.03072	0.355727
2	817456	C	T	0.0168812	0.0295583	-0.0553721	2.18077	0.249974	-0.0508359	2.02412	0.357933
2	818136	C	G	0.016801	0.0294847	-0.0552065	2.17692	0.250864	-0.0505515	2.01746	0.36017
2	822769	A	C	0.016255	0.0289835	-0.0540786	2.15063	0.257014	-0.0486138	1.97208	0.375738
2	824879	T	A	0.0160064	0.0287552	-0.0535649	2.13867	0.259866	-0.0477313	1.95141	0.383018
2	829296	A	T	0.0154858	0.0282774	-0.0524896	2.11361	0.265941	-0.0458839	1.90814	0.398646
2	830461	T	A	0.0153485	0.0281514	-0.0522059	2.107	0.267567	-0.0453967	1.89672	0.402856
2	832764	A	T	0.0150771	0.0279022	NA	NA	NA	NA	NA	NA
2	833389	T	A	0.0150035	0.0278346	-0.0514931	2.09039	0.2717	-0.0441721	1.86804	0.4136
2	835977	A	T	0.0146985	0.0275546	-0.050863	2.07571	0.275406	-0.0430897	1.84269	0.42329
2	838607	T	A	0.0143885	0.0272701	-0.0502228	2.06079	0.279225	-0.0419897	1.81693	0.433323
2	839364	T	A	0.0142993	0.0271882	-0.0500385	2.05649	0.280334	-0.0416731	1.80951	0.436246
2	839367	T	A	0.014299	0.0271879	-0.0500377	2.05648	0.280339	-0.0416719	1.80948	0.436257
2	839370	A	G	0.0142986	0.0271876	-0.050037	2.05646	0.280343	-0.0416706	1.80945	0.436269
2	839377	T	C	0.0142978	0.0271868	-0.0500353	2.05642	0.280353	-0.0416677	1.80938	0.436296
2	839620	T	C	0.0142691	0.0271605	-0.0499761	2.05504	0.28071	-0.0415661	1.807	0.437237
2	840472	C	T	0.0141687	0.0270683	-0.0497687	2.05021	0.281966	-0.0412097	1.79866	0.440551
2	840798	C	T	0.0141303	0.0270331	-0.0496894	2.04836	0.282448	-0.0410734	1.79546	0.441825
2	840830	A	G	0.0141265	0.0270296	-0.0496816	2.04818	0.282495	-0.04106	1.79515	0.44195
2	840867	A	C	0.0141222	0.0270256	NA	NA	NA	-0.0410445	1.79479	0.442094
2	840928	A	T	0.014115	0.027019	NA	NA	NA	NA	NA	NA
2	840960	T	C	0.0141112	0.0270155	-0.0496499	2.04744	0.282687	-0.0410056	1.79388	0.442458
2	840984	A	G	0.0141084	0.0270129	-0.0496441	2.0473	0.282723	-0.0409956	1.79364	0.442552
2	841017	A	C	0.0141045	0.0270094	-0.049636	2.04712	0.282772	-0.0409818	1.79332	0.442681
2	841296	T	C	0.0140716	0.0269792	-0.0495681	2.04553	0.283185	-0.0408651	1.79058	0.443775
2	841484	A	T	0.0140495	0.0269589	-0.0495223	2.04447	0.283464	-0.0407865	1.78874	0.444513
2	841513	G	A	0.0140461	0.0269557	-0.0495153	2.0443	0.283507	-0.0407744	1.78846	0.444627
2	841515	A	G	0.0140458	0.0269555	-0.0495148	2.04429	0.28351	-0.0407735	1.78844	0.444635
2	841546	G	A	0.0140422	0.0269521	-0.0495073	2.04412	0.283556	-0.0407606	1.78814	0.444757
2	841563	G	A	0.0140402	0.0269503	-0.0495031	2.04402	0.283582	-0.0407534	1.78797	0.444823
2	841597	T	C	0.0140362	0.0269466	-0.0494948	2.04383	0.283632	-0.0407392	1.78764	0.444957
2	841609	G	A	0.0140347	0.0269453	-0.0494919	2.04376	0.28365	-0.0407342	1.78752	0.445004
2	841665	C	T	0.0140281	0.0269393	-0.0494783	2.04344	0.283733	-0.0407108	1.78697	0.445225
2	841674	A	G	0.0140271	0.0269383	-0.0494761	2.04339	0.283747	-0.040707	1.78688	0.44526
2	841675	G	A	0.014027	0.0269382	-0.0494758	2.04338	0.283748	-0.0407066	1.78687	0.445264
2	841682	A	G	0.0140261	0.0269374	-0.0494741	2.04334	0.283758	-0.0407037	1.7868	0.445291
2	841800	G	A	0.0140122	0.0269247	-0.0494454	2.04267	0.283934	-0.0406543	1.78565	0.445756
2	842699	A	G	0.0139063	0.0268274	-0.0492266	2.03757	0.285274	-0.0402783	1.77684	0.449306
2	842764	T	C	0.0138986	0.0268204	-0.0492107	2.03721	0.285371	-0.0402511	1.7762	0.449563
2	843078	T	A	0.0138616	0.0267864	-0.0491343	2.03542	0.285841	-0.0401198	1.77313	0.450809
2	844088	C	A	0.0137426	0.0266771	-0.0488884	2.0297	0.287357	-0.0396974	1.76323	0.454834
2	844265	T	A	0.0137217	0.026658	-0.0488453	2.02869	0.287624	-0.0396234	1.7615	0.455542
2	844268	C	T	0.0137214	0.0266577	-0.0488446	2.02867	0.287628	-0.0396221	1.76147	0.455554
2	846196	A	G	0.0134942	0.0264491	-0.0483752	2.01774	0.290548	-0.0388158	1.74258	0.463322
2	846394	C	T	0.0134708	0.0264277	-0.048327	2.01661	0.29085	-0.0387329	1.74064	0.464125
2	846655	T	A	0.0134401	0.0263994	-0.0482634	2.01513	0.291248	NA	NA	NA
2	846765	C	T	0.0134271	0.0263875	-0.0482367	2.01451	0.291415	-0.0385778	1.73701	0.465633
2	846823	T	G	0.0134203	0.0263813	-0.0482225	2.01418	0.291504	-0.0385535	1.73644	0.465869
2	848047	T	A	0.013276	0.0262488	-0.0479246	2.00724	0.293379	-0.0380416	1.72445	0.470872
2	849347	T	A	0.0131228	0.0261082	-0.0476081	1.99986	0.295384	-0.0374979	1.71172	0.476229
2	849578	A	G	0.0130956	0.0260832	-0.0475518	1.99855	0.295742	-0.0374013	1.70945	0.477186
2	850734	C	T	0.0129594	0.0259581	-0.0472704	1.99199	0.297538	NA	NA	NA
2	850746	T	G	0.0129579	0.0259569	NA	NA	NA	NA	NA	NA
2	851474	G	A	0.0128721	0.0258781	-0.0470902	1.9878	0.298694	-0.0366083	1.69088	0.48509
2	851696	C	G	0.012846	0.0258541	-0.0470362	1.98654	0.299042	-0.0365155	1.68871	0.486022
2	851708	A	G	0.0128446	0.0258528	-0.0470333	1.98647	0.299061	-0.0365104	1.68859	0.486072
2	851756	C	A	0.0128389	0.0258476	-0.0470216	1.9862	0.299136	-0.0364904	1.68812	0.486274
2	852030	G	A	0.0128066	0.0258179	-0.0469549	1.98464	0.299565	NA	NA	NA
2	852294	G	A	0.0127755	0.0257894	-0.0468906	1.98314	0.29998	-0.0362653	1.68285	0.488537
2	852301	C	T	0.0127747	0.0257886	-0.0468889	1.9831	0.299991	-0.0362624	1.68278	0.488567
2	852338	T	C	0.0127703	0.0257846	-0.0468799	1.98289	0.300049	-0.0362469	1.68242	0.488723
2	852417	T	A	0.012761	0.0257761	-0.0468607	1.98245	0.300173	-0.0362139	1.68164	0.489056
2	852435	A	G	0.0127589	0.0257741	-0.0468563	1.98234	0.300202	-0.0362064	1.68147	0.489132
2	852441	G	A	0.0127582	0.0257735	-0.0468548	1.98231	0.300211	-0.0362039	1.68141	0.489157
2	852915	T	A	0.0127023	0.0257222	-0.0467394	1.97962	0.300958	-0.0360056	1.67677	0.49116
2	853523	T	C	0.0126307	0.0256564	-0.0465914	1.97617	0.301918	-0.0357513	1.67081	0.493737
2	853589	T	A	0.0126229	0.0256493	-0.0465753	1.9758	0.302022	-0.0357237	1.67016	0.494017
2	853629	T	A	0.0126182	0.025645	-0.0465656	1.97557	0.302085	-0.035707	1.66977	0.494187
2	853848	A	C	0.0125924	0.0256213	-0.0465123	1.97433	0.302432	-0.0356154	1.66763	0.495118
2	854001	T	A	0.0125743	0.0256047	-0.046475	1.97346	0.302675	-0.0355514	1.66613	0.495769
2	854082	G	T	0.0125648	0.0255959	-0.0464553	1.973	0.302803	-0.0355175	1.66533	0.496114
2	854240	G	A	0.0125462	0.0255789	-0.0464169	1.9721	0.303054	-0.0354515	1.66379	0.496788
2	855091	G	A	0.0124459	0.0254868	-0.0462097	1.96728	0.304408	-0.0350955	1.65545	0.500426
2	855641	G	T	0.0123811	0.0254273	-0.0460758	1.96416	0.305286	-0.0348655	1.65006	0.502787
2	855882	A	C	0.0123527	0.0254012	-0.0460171	1.96279	0.305672	NA	NA	NA
2	855884	A	C	0.0123524	0.025401	-0.0460166	1.96278	0.305675	-0.0347639	1.64768	0.503833
2	856043	A	T	0.0123337	0.0253838	-0.0459779	1.96188	0.30593	-0.0346974	1.64612	0.504518
2	856166	C	T	0.0123192	0.0253705	-0.045948	1.96118	0.306127	-0.0346459	1.64492	0.505048
2	856253	T	C	0.0123089	0.0253611	-0.0459268	1.96068	0.306267	-0.0346095	1.64407	0.505424
2	856478	A	C	0.0122824	0.0253367	-0.045872	1.95941	0.306628	-0.0345154	1.64186	0.506395
2	856483	G	A	0.0122818	0.0253362	-0.0458708	1.95938	0.306636	-0.0345134	1.64181	0.506417
2	859252	T	C	0.0119555	0.0250366	-0.0451967	1.94367	0.311116	-0.0333553	1.61469	0.518478
2	859275	A	T	0.0119528	0.0250341	-0.0451911	1.94354	0.311154	-0.0333456	1.61446	0.518579
2	859367	G	A	0.011942	0.0250242	-0.0451687	1.94302	0.311304	-0.0333072	1.61356	0.518983
2	860125	T	A	0.0118526	0.0249422	-0.0449841	1.93872	0.312542	-0.0329901	1.60614	0.522319
2	860135	G	A	0.0118514	0.0249411	-0.0449817	1.93866	0.312558	-0.032986	1.60604	0.522363
2	860144	T	A	0.0118504	0.0249401	-0.0449795	1.93861	0.312573	-0.0329822	1.60595	0.522403
2	860291	T	C	0.0118331	0.0249242	-0.0449437	1.93778	0.312814	-0.0329207	1.60451	0.523052
2	860529	G	T	0.011805	0.0248985	-0.0448858	1.93643	0.313204	-0.0328212	1.60218	0.524103
2	860592	G	A	0.0117976	0.0248917	-0.0448704	1.93607	0.313307	-0.0327948	1.60156	0.524382
3	76143	A	T	-0.0403719	-0.0456783	0.0813515	3.34612	0.0883355	0.0548566	2.50935	0.225381
3	87215	A	G	-0.0406194	-0.0463927	NA	NA	NA	NA	NA	NA
3	104613	G	A	-0.0410082	-0.0475152	NA	NA	NA	0.0550971	2.52333	0.222362
3	112641	T	A	-0.0411876	-0.0480331	0.0819361	3.20051	0.100136	NA	NA	NA
3	113399	A	T	-0.0412046	-0.048082	NA	NA	NA	NA	NA	NA
3	118001	T	A	-0.0413074	-0.048379	0.082022	3.17913	0.10201	0.0552102	2.52991	0.220957
3	118067	A	C	-0.0413089	-0.0483832	0.082023	3.17887	0.102033	0.0552107	2.52994	0.22095
3	118075	G	A	-0.0413091	-0.0483837	0.0820232	3.17884	0.102036	0.0552108	2.52995	0.220949
3	118096	T	A	-0.0413096	-0.0483851	0.0820235	3.17875	0.102043	0.055211	2.52996	0.220947
3	118122	A	C	-0.0413102	-0.0483868	0.0820239	3.17865	0.102052	0.0552112	2.52997	0.220944
3	118148	A	G	-0.0413107	-0.0483884	0.0820243	3.17855	0.102061	0.0552114	2.52998	0.220941
3	118942	T	C	-0.0413285	-0.0484397	0.0820371	3.17538	0.102342	0.0552181	2.53037	0.220858
3	122110	T	C	-0.0413993	-0.0486441	0.0820878	3.16274	0.103472	0.0552449	2.53193	0.220527
3	122122	T	C	-0.0413996	-0.0486448	NA	NA	NA	NA	NA	NA
3	122520	A	G	-0.0414085	-0.0486705	0.0820944	3.1611	0.103619	0.0552484	2.53213	0.220484
3	122522	C	A	-0.0414085	-0.0486706	0.0820944	3.1611	0.103619	0.0552484	2.53213	0.220484
3	122534	G	A	-0.0414088	-0.0486714	0.0820946	3.16105	0.103624	0.0552485	2.53214	0.220483
3	122537	T	C	-0.0414088	-0.0486716	0.0820946	3.16104	0.103625	0.0552485	2.53214	0.220483
3	124093	C	T	-0.0414436	-0.048772	0.0821196	3.15483	0.104185	0.0552616	2.5329	0.22032
3	124095	T	C	-0.0414437	-0.0487721	0.0821196	3.15482	0.104186	0.0552617	2.5329	0.22032
3	124102	A	T	-0.0414438	-0.0487726	0.0821197	3.15479	0.104189	0.0552617	2.53291	0.220319
3	124531	C	T	-0.0414534	-0.0488003	0.0821266	3.15308	0.104344	0.0552653	2.53312	0.220274
3	124562	C	G	-0.0414541	-0.0488023	NA	NA	NA	NA	NA	NA
3	124591	T	C	-0.0414547	-0.0488041	NA	NA	NA	NA	NA	NA
3	128525	T	C	-0.0415427	-0.049058	0.0821906	3.13715	0.1058	0.0552991	2.53508	0.219858
3	130903	G	T	-0.0415958	-0.0492114	0.0822287	3.12766	0.106678	NA	NA	NA
3	135296	G	A	-0.0417602	-0.0494399	0.0825102	3.10948	0.108382	0.0555295	2.54183	0.218431
3	135891	A	T	-0.0418056	-0.0494517	0.082622	3.10679	0.108636	0.0556185	2.54379	0.21802
3	135897	T	A	-0.0418061	-0.0494518	0.0826231	3.10677	0.108639	0.0556194	2.54381	0.218016
3	137851	T	G	-0.0419551	-0.0494906	0.0829904	3.09793	0.10948	0.0559117	2.55022	0.216672
3	139823	C	T	-0.0421055	-0.0495296	0.0833611	3.08901	0.110336	0.0562066	2.55669	0.215324
3	139831	C	G	-0.0421061	-0.0495298	0.0833626	3.08898	0.110339	0.0562078	2.55672	0.215318
3	140020	T	C	-0.0421205	-0.0495335	0.0833982	3.08812	0.110422	0.0562361	2.55734	0.215189
3	140027	A	T	-0.0421211	-0.0495337	0.0833995	3.08809	0.110425	0.0562371	2.55736	0.215185
3	140039	C	T	-0.042122	-0.0495339	0.0834017	3.08804	0.11043	0.0562389	2.5574	0.215176
3	140582	G	A	-0.0421634	-0.0495447	0.0835038	3.08558	0.110667	0.0563201	2.55918	0.214807
3	141500	A	G	-0.0422334	-0.0495629	0.0836764	3.08143	0.111069	0.0564574	2.56219	0.214184
3	150728	A	T	-0.0429373	-0.0497458	0.085411	3.03971	0.115202	NA	NA	NA
3	150760	G	A	-0.0429397	-0.0497464	0.0854171	3.03956	0.115217	0.0578424	2.59259	0.207995
3	152176	A	C	-0.0430477	-0.0497744	0.0856832	3.03316	0.115866	0.0580541	2.59723	0.207064
3	177590	T	G	-0.0449862	-0.0502781	0.0904605	2.91825	0.128213	0.0618551	2.68064	0.191048
3	177823	A	G	-0.0450039	-0.0502827	0.0905043	2.91719	0.128332	0.06189	2.6814	0.190907
3	184233	T	C	-0.0454928	-0.0504097	0.0917093	2.88821	0.13167	0.0628487	2.70244	0.18707
3	188061	C	T	-0.0457848	-0.0504856	0.0924288	2.8709	0.133708	0.0634212	2.71501	0.184815
3	191599	T	C	-0.0460547	-0.0505557	0.0930939	2.8549	0.135622	0.0639503	2.72662	0.182755
3	199755	T	A	-0.0465157	-0.0509553	0.0967478	2.92092	0.12791	0.0694291	2.79372	0.171295
3	199778	G	T	-0.046517	-0.0509564	0.0967584	2.92112	0.127887	0.0694452	2.79391	0.171263
3	209819	C	A	-0.0470744	-0.0514632	NA	NA	NA	NA	NA	NA
3	218368	T	A	-0.0475491	-0.0518947	0.105332	3.0835	0.110869	0.0824262	2.95153	0.147128
3	221199	G	A	-0.0477063	-0.0520375	0.106638	3.10823	0.108501	0.084403	2.97554	0.14377
3	221612	G	T	-0.0477292	-0.0520584	0.106828	3.11183	0.10816	0.0846914	2.97904	0.143286
3	223297	C	G	-0.0478228	-0.0521434	0.107606	3.12655	0.106781	0.085868	2.99332	0.141331
3	224206	G	T	-0.0478732	-0.0521893	0.108025	3.13449	0.106045	0.0865027	3.00103	0.140288
3	225343	C	A	-0.0479364	-0.0522467	0.108549	3.14442	0.105133	0.0872967	3.01067	0.138994
3	226159	G	A	-0.0479817	-0.0522879	NA	NA	NA	NA	NA	NA
3	226628	T	G	-0.0480077	-0.0523116	0.109142	3.15565	0.104111	0.0881939	3.02157	0.137547
3	269564	G	T	-0.0476277	-0.0523572	0.118767	3.34135	0.0886967	0.111561	3.238	0.1118
3	271786	G	T	-0.0474385	-0.0522294	0.118641	3.33934	0.0888492	0.112364	3.24014	0.111571
3	278369	G	A	-0.0468779	-0.0518508	0.118267	3.3334	0.0893028	0.114745	3.24649	0.110897
3	280162	T	A	-0.0467252	-0.0517477	0.118165	3.33178	0.0894268	NA	NA	NA
3	283415	G	T	-0.0464481	-0.0515606	0.11798	3.32885	0.0896522	0.116569	3.25136	0.110383
3	286584	A	T	-0.0461782	-0.0513784	0.1178	3.32598	0.0898724	0.117715	3.25442	0.110062
3	287349	T	A	-0.0461131	-0.0513344	0.117756	3.32529	0.0899257	0.117992	3.25516	0.109984
3	289795	G	T	-0.0459048	-0.0511937	0.117617	3.32309	0.0900961	0.118876	3.25752	0.109737
3	294669	A	G	-0.0454897	-0.0509134	0.11734	3.31869	0.0904369	0.120638	3.26222	0.109246
3	306115	C	T	-0.0445149	-0.0502551	0.116689	3.30835	0.0912427	0.124777	3.27327	0.108102
3	309189	G	A	-0.0441571	-0.0497452	0.115804	3.29155	0.0925697	0.124715	3.26219	0.10925
3	310735	A	G	-0.043915	-0.0492735	NA	NA	NA	0.123925	3.24753	0.110787
3	313680	T	A	-0.0434539	-0.0483749	NA	NA	NA	NA	NA	NA
3	313710	T	G	-0.0434492	-0.0483657	NA	NA	NA	NA	NA	NA
3	314496	T	G	-0.0433262	-0.0481259	0.112698	3.23142	0.0974944	0.122004	3.21189	0.114621
3	316997	C	T	-0.0429346	-0.0473627	0.111234	3.20308	0.0999138	0.120726	3.18818	0.117247
3	333458	T	C	-0.0403574	-0.0423399	0.101599	3.01657	0.117566	0.112315	3.03217	0.136153
3	340612	G	T	-0.0392374	-0.040157	0.0974117	2.93551	0.12627	0.10866	2.96436	0.145323
3	344297	A	G	-0.0386604	-0.0390325	0.0952549	2.89376	0.131024	0.106778	2.92943	0.150291
3	346682	T	C	-0.038287	-0.0383048	NA	NA	NA	NA	NA	NA
3	347810	A	G	-0.0381104	-0.0379606	NA	NA	NA	NA	NA	NA
3	350173	G	C	-0.0377404	-0.0372396	0.0918156	2.82718	0.139009	0.103775	2.87374	0.158574
3	351999	T	C	-0.0374546	-0.0366824	0.0907468	2.80649	0.141596	0.102842	2.85644	0.161242
3	356381	T	C	-0.0367685	-0.0353453	0.088182	2.75684	0.148018	0.100604	2.8149	0.16783
3	356505	G	A	-0.0367491	-0.0353075	0.0881094	2.75543	0.148205	0.10054	2.81373	0.168021
3	358536	G	C	-0.0364311	-0.0346877	0.0869207	2.73242	0.151291	0.0995025	2.79448	0.17117
3	363473	T	C	-0.0356581	-0.0331813	0.084031	2.67648	0.159085	0.0969801	2.74769	0.179076
3	378357	C	T	-0.0292493	-0.0275538	0.069761	2.61697	0.16785	NA	NA	NA
3	384563	T	C	-0.026267	-0.0251247	0.0633884	2.60046	0.170373	0.0708754	2.39466	0.25168
3	385973	G	A	-0.0255894	-0.0245729	0.0619405	2.5967	0.170952	0.0690049	2.36981	0.257758
3	394493	A	T	-0.021495	-0.0212382	0.0531917	2.57403	0.174494	0.0577025	2.21964	0.297567
3	401917	A	T	-0.0179273	-0.0183324	0.0455683	2.55428	0.177644	0.047854	2.08879	0.336845
3	402860	T	C	-0.0174741	-0.0179633	NA	NA	NA	NA	NA	NA
3	402873	C	T	-0.0174679	-0.0179582	NA	NA	NA	NA	NA	NA
3	408264	G	A	-0.0148772	-0.0158482	0.0390508	2.53739	0.180386	0.0394343	1.97692	0.37405
3	429202	G	A	-0.00620696	-0.00962694	0.0169068	2.4668	0.192338	0.013958	1.74155	0.463749
3	431121	T	A	-0.00576968	-0.00956354	0.014712	2.45651	0.194149	0.0122134	1.75431	0.458489
3	434488	C	T	-0.00500246	-0.00945231	0.0108611	2.43846	0.19737	0.00915252	1.77668	0.44937
3	434713	C	T	-0.00495119	-0.00944488	0.0106037	2.43725	0.197588	0.00894798	1.77818	0.448765
3	436576	T	A	-0.00452667	-0.00938333	0.00847297	2.42726	0.199396	0.00725434	1.79056	0.443785
3	442007	A	G	-0.00328912	-0.00920392	0.0022614	2.39814	0.204769	0.00231708	1.82665	0.429513
3	443795	C	A	-0.0028817	-0.00914485	0.000216415	2.38855	0.206571	0.000691624	1.83854	0.424895
3	444950	A	T	-0.00261851	-0.00910669	-0.00110459	2.38236	0.207744	-0.000358375	1.84621	0.421933
3	448018	T	G	-0.00191941	-0.00900534	-0.00461354	2.36591	0.210893	-0.00314746	1.8666	0.414146
3	457157	A	G	0.000163065	-0.00870343	-0.015066	2.31691	0.220574	-0.0114556	1.92734	0.391647
3	457864	T	A	0.000324167	-0.00868008	-0.0158747	2.31312	0.221342	-0.0120984	1.93203	0.389949
3	457954	A	T	0.000344675	-0.0086771	-0.0159776	2.31263	0.22144	-0.0121802	1.93263	0.389734
3	460971	A	T	0.00103215	-0.00857743	-0.0194282	2.29646	0.224751	-0.0149229	1.95268	0.382564
3	464909	G	A	0.00192949	-0.00844734	-0.0239322	2.27534	0.22915	-0.0185029	1.97885	0.373376
3	476898	G	T	0.00466139	-0.00805128	-0.0376443	2.21106	0.243101	-0.029402	2.05853	0.34657
3	478603	T	A	0.0050499	-0.00799495	-0.0395944	2.20192	0.245155	-0.030952	2.06986	0.342899
3	480690	T	C	0.00552546	-0.00792601	-0.0419814	2.19073	0.247694	-0.0328493	2.08373	0.338453
3	485701	G	A	0.00579386	-0.00838624	NA	NA	NA	NA	NA	NA
3	492982	T	A	0.00589489	-0.00926197	-0.0476761	2.12031	0.264303	-0.0368006	2.16641	0.31301
3	492983	A	G	0.0058949	-0.00926209	-0.0476765	2.1203	0.264304	-0.0368008	2.16642	0.313008
3	498562	G	T	0.00597231	-0.00993311	-0.0499508	2.08817	0.272257	-0.0383261	2.20398	0.302037
3	499864	G	A	0.00599038	-0.0100897	-0.0504815	2.08067	0.274147	-0.0386821	2.21274	0.299528
3	501080	T	C	0.00600725	-0.010236	-0.0509772	2.07367	0.275925	-0.0390145	2.22093	0.297202
3	501455	A	T	0.00601245	-0.0102811	-0.0511301	2.07151	0.276475	-0.039117	2.22346	0.296488
3	501458	A	C	0.0060125	-0.0102814	-0.0511313	2.07149	0.27648	-0.0391179	2.22348	0.296483
3	501477	A	T	0.00601276	-0.0102837	NA	NA	NA	-0.0391231	2.2236	0.296447
3	503095	T	A	0.00603521	-0.0104783	-0.0517986	2.06206	0.278896	-0.0395654	2.2345	0.293385
3	503664	A	C	0.0060431	-0.0105468	-0.0520305	2.05879	0.279741	-0.039721	2.23833	0.292316
3	504845	C	T	0.00605949	-0.0106888	-0.052512	2.05199	0.281504	-0.0400438	2.24628	0.290108
3	505877	T	A	0.00607381	-0.0108129	-0.0529327	2.04604	0.283053	-0.040326	2.25323	0.288191
3	505921	A	T	0.00607442	-0.0108182	-0.0529506	2.04579	0.283119	NA	NA	NA
3	506229	A	G	0.0060787	-0.0108553	NA	NA	NA	NA	NA	NA
3	506566	A	G	0.00608337	-0.0108958	-0.0532135	2.04207	0.284091	-0.0405144	2.25787	0.286918
3	506799	G	A	0.0060866	-0.0109238	-0.0533085	2.04073	0.284444	-0.0405781	2.25943	0.286489
3	506849	A	T	0.0060873	-0.0109298	-0.0533289	2.04044	0.284519	-0.0405917	2.25977	0.286396
3	508469	A	G	0.00610978	-0.0111247	-0.0539893	2.03111	0.286981	-0.0410346	2.27068	0.283429
3	510722	G	T	0.00614104	-0.0113957	-0.0549077	2.01814	0.29044	-0.0416506	2.28585	0.27935
3	511284	T	C	0.00614884	-0.0114633	-0.0551368	2.0149	0.29131	-0.0418042	2.28963	0.278341
3	516330	T	A	0.00621885	-0.0120702	-0.0571937	1.98584	0.299233	-0.0431838	2.3236	0.269436
3	516344	A	T	0.00621905	-0.0120719	-0.0571994	1.98576	0.299256	-0.0431876	2.3237	0.269412
3	520541	T	A	0.00627728	-0.0125767	NA	NA	NA	NA	NA	NA
3	528658	G	A	0.00638991	-0.0135529	-0.0622191	1.91484	0.319507	-0.0465542	2.4066	0.248809
3	532929	A	T	0.00644917	-0.0140666	-0.0639602	1.89025	0.326843	-0.0477219	2.43536	0.242023
3	544429	T	C	0.00787458	-0.0135005	-0.0672828	1.91361	0.319871	-0.0512244	2.5375	0.219346
3	548178	A	C	0.00889817	-0.0124552	-0.0677632	1.96078	0.306239	-0.0525245	2.58171	0.210189
3	549768	T	A	0.00933229	-0.0120119	-0.0679669	1.98079	0.300633	-0.0530759	2.60046	0.20642
3	549776	C	A	0.00933448	-0.0120097	-0.067968	1.98089	0.300605	-0.0530787	2.60056	0.206402
3	549780	A	G	0.00933557	-0.0120086	-0.0679685	1.98094	0.300591	-0.05308	2.6006	0.206392
3	549781	G	T	0.00933584	-0.0120083	-0.0679686	1.98095	0.300587	-0.0530804	2.60061	0.20639
3	549783	G	A	0.00933639	-0.0120078	-0.0679689	1.98098	0.30058	-0.0530811	2.60064	0.206385
3	549785	C	A	0.00933693	-0.0120072	-0.0679691	1.98101	0.300573	-0.0530818	2.60066	0.20638
3	553721	G	T	0.0104116	-0.0109098	NA	NA	NA	NA	NA	NA
3	554253	G	C	0.0105568	-0.0107615	-0.0685416	2.03723	0.285366	-0.0546312	2.65335	0.196148
3	565081	T	G	0.0135132	-0.00774259	-0.0699291	2.17348	0.251661	-0.0583863	2.78104	0.173403
3	573714	G	T	0.0158703	-0.00533566	-0.0710354	2.28211	0.227731	-0.0613801	2.88285	0.157189
3	588538	C	G	0.0199177	-0.00120264	-0.0729349	2.46864	0.192016	-0.0665209	3.05766	0.132861
3	593257	T	C	0.0212061	0.000113046	-0.0735396	2.52802	0.181926	-0.0681574	3.11331	0.125956
3	619609	G	T	0.028938	0.0178453	-0.0922555	3.43366	0.0819784	-0.0927736	4.15973	0.0472798
3	622748	C	T	0.0298712	0.0201929	-0.0948326	3.55455	0.0740097	-0.0960566	4.30105	0.041594
3	626846	G	T	0.0310894	0.0232577	-0.098197	3.71237	0.0648596	-0.100343	4.48555	0.0352457
3	627428	A	T	0.0312625	0.023693	-0.0986749	3.73478	0.0636642	-0.100951	4.51175	0.0344317
3	639748	T	C	0.034925	0.0329069	-0.108789	4.20925	0.0432915	-0.113837	5.06641	0.0211867
3	651786	C	T	0.0385037	0.04191	-0.118673	4.67286	0.0301351	-0.126427	5.60837	0.0134022
3	656286	A	G	0.0394749	0.0448233	-0.121611	4.80721	0.0272023	-0.130031	5.76895	0.0117377
3	656735	G	T	0.0394237	0.0449313	NA	NA	NA	NA	NA	NA
3	656861	G	T	0.0394093	0.0449616	NA	NA	NA	-0.129921	5.76772	0.0117495
3	656866	G	T	0.0394087	0.0449628	-0.121596	4.80419	0.0272647	-0.12992	5.76771	0.0117497
3	666922	C	T	0.0382613	0.0473814	NA	NA	NA	NA	NA	NA
3	676054	C	T	0.0372194	0.0495778	NA	NA	NA	NA	NA	NA
3	679453	G	A	0.0368315	0.0503953	-0.120986	4.68656	0.0298205	-0.12559	5.71947	0.0122255
3	681351	G	T	0.036615	0.0508518	-0.120935	4.67668	0.030047	-0.125226	5.71541	0.0122664
3	687582	A	C	0.035904	0.0523504	-0.120767	4.64423	0.0308044	-0.124031	5.70211	0.0124018
3	688049	A	G	0.0358507	0.0524628	-0.120755	4.6418	0.030862	-0.123942	5.70111	0.012412
3	690878	G	T	0.0355279	0.0531432	-0.120678	4.62707	0.0312135	-0.123399	5.69507	0.012474
3	692735	T	A	0.035316	0.0535898	-0.120628	4.6174	0.0314467	-0.123043	5.6911	0.0125149
3	701792	A	G	0.0342826	0.0557681	-0.120384	4.57024	0.0326119	-0.121307	5.67176	0.0127166
3	701874	C	G	0.0342733	0.0557879	-0.120382	4.56981	0.0326227	-0.121291	5.67158	0.0127184
3	702666	T	C	0.0341829	0.0559783	-0.12036	4.56568	0.0327269	-0.12114	5.66989	0.0127362
3	702685	A	C	0.0341807	0.0559829	-0.12036	4.56559	0.0327294	-0.121136	5.66985	0.0127366
3	702695	T	A	0.0341796	0.0559853	-0.12036	4.56553	0.0327307	-0.121134	5.66983	0.0127368
3	707843	T	G	0.0335922	0.0572235	-0.120221	4.53873	0.033417	-0.120147	5.65884	0.0128532
3	708309	T	C	0.033539	0.0573356	-0.120208	4.5363	0.0334799	-0.120058	5.65784	0.0128638
3	711935	C	A	0.0331253	0.0582077	NA	NA	NA	NA	NA	NA
3	721887	C	A	0.0322963	0.0578864	-0.118573	4.43677	0.0361767	NA	NA	NA
3	722040	T	G	0.0322844	0.0578747	-0.118546	4.43546	0.0362138	-0.11593	5.53803	0.0142101
3	722843	A	T	0.0322215	0.0578134	-0.118406	4.42858	0.0364092	-0.115639	5.52798	0.0143297
3	749911	C	T	0.0301017	0.0557457	-0.113667	4.19657	0.0437315	-0.105808	5.18929	0.0190701
3	750987	G	A	0.0300174	0.0556635	-0.113478	4.18735	0.0440545	-0.105417	5.17583	0.0192905
3	751533	G	A	0.0299746	0.0556218	-0.113383	4.18267	0.0442194	-0.105219	5.16899	0.0194034
3	751699	T	A	0.0299616	0.0556091	-0.113354	4.18124	0.0442697	-0.105159	5.16692	0.0194378
3	751821	C	T	0.0299521	0.0555998	-0.113332	4.1802	0.0443066	-0.105114	5.16539	0.0194632
3	751991	G	A	0.0299388	0.0555868	-0.113302	4.17874	0.0443582	-0.105053	5.16326	0.0194986
3	753500	C	T	0.0298206	0.0554716	-0.113038	4.16581	0.0448191	-0.104505	5.14438	0.019816
3	755352	G	A	0.0296755	0.0553301	-0.112714	4.14993	0.0453921	NA	NA	NA
3	755355	C	T	0.0296753	0.0553299	-0.112713	4.14991	0.045393	NA	NA	NA
3	755373	G	A	0.0296739	0.0553285	-0.11271	4.14975	0.0453986	NA	NA	NA
3	755376	C	T	0.0296737	0.0553283	-0.11271	4.14973	0.0453995	NA	NA	NA
3	755911	T	C	0.0296318	0.0552874	-0.112616	4.14514	0.0455666	NA	NA	NA
3	758113	C	T	0.0294593	0.0551192	-0.112231	4.12627	0.0462613	-0.102829	5.08666	0.0208211
3	758115	C	T	0.0294592	0.055119	-0.11223	4.12625	0.0462619	-0.102829	5.08664	0.0208216
3	762011	A	T	0.0291541	0.0548214	-0.111548	4.09285	0.0475199	-0.101414	5.03789	0.0217133
3	763775	T	A	0.0290159	0.0546867	-0.111239	4.07773	0.0481019	-0.100773	5.01582	0.0221304
3	769543	G	C	0.0285642	0.0542461	-0.110229	4.02829	0.0500605	-0.0986782	4.94364	0.0235557
3	776451	T	C	0.0278513	0.0511234	-0.104197	3.87725	0.0566108	-0.0932739	4.73741	0.0282003
3	776843	A	G	0.0278077	0.050898	-0.103765	3.86697	0.0570896	-0.0929135	4.72348	0.0285475
3	777974	A	T	0.0276817	0.0502478	-0.102519	3.83733	0.0584962	-0.0918737	4.6833	0.0295753
3	779406	A	G	0.0275223	0.0494246	-0.100942	3.79979	0.0603323	-0.0905571	4.63243	0.0309339
3	785764	G	T	0.0268145	0.0457695	-0.093938	3.63313	0.0692876	-0.0847117	4.40656	0.0378266
3	787958	C	T	0.0265702	0.0445082	-0.0915212	3.57562	0.0727095	NA	NA	NA
3	788667	T	G	0.0264913	0.0441006	-0.0907402	3.55704	0.0738546	-0.0820427	4.30343	0.0415046
3	790944	G	C	0.0262378	0.0427916	-0.0882319	3.49735	0.0776685	-0.0799493	4.22254	0.0446564
3	793109	A	T	0.0259967	0.0415469	-0.0858471	3.4406	0.0814959	-0.0779588	4.14563	0.0478908
3	794579	A	G	0.0258331	0.0407019	-0.0842278	3.40207	0.0842124	-0.0766073	4.09341	0.0502286
3	797742	T	C	0.0254809	0.0388835	-0.0807435	3.31916	0.0903999	-0.0735872	2.63807	0.199063
3	802602	C	G,T	0.0249398	0.0360896	NA	NA	NA	NA	NA	NA
3	804092	G	A	0.024774	0.035233	-0.0737486	3.15271	0.104377	-0.0678613	3.75546	0.0686143
3	809588	C	T	0.0241621	0.0320734	NA	NA	NA	NA	NA	NA
3	812960	C	T	0.0237867	0.0301349	-0.06398	2.92026	0.127984	-0.0597082	3.44042	0.0922359
3	820599	T	A	0.0229362	0.0257434	-0.0555652	2.72003	0.152982	-0.0526851	3.16904	0.119412
3	822816	A	G	0.0226894	0.0244689	-0.053123	2.66191	0.161184	-0.0506468	3.09029	0.128767
3	825955	A	G	0.0223399	0.0226643	-0.0496652	2.57963	0.173612	-0.0477609	2.97877	0.143323
3	830511	A	G	0.0215477	0.0202125	-0.0443557	2.46906	0.191942	-0.0429967	2.82749	0.165805
3	831268	C	T	0.0213025	0.0198718	-0.0433576	2.45422	0.194554	-0.0419758	2.80657	0.169186
3	834861	T	A	0.0201386	0.0182549	-0.0386203	2.38377	0.207476	-0.0371302	2.70725	0.186203
3	835873	A	G	0.0198108	0.0177994	-0.037286	2.36393	0.211276	-0.0357654	2.67928	0.191299
3	839156	G	T	0.0187474	0.016322	-0.0329574	2.29955	0.224114	NA	NA	NA
3	839908	T	A	0.0185038	0.0159835	-0.0319659	2.28481	0.227167	-0.0303237	2.56775	0.213038
3	840636	T	A	0.0182679	0.0156559	NA	NA	NA	NA	NA	NA
3	841881	T	A	0.0178647	0.0150956	-0.0293646	2.24612	0.235386	-0.0276629	2.51322	0.224541
3	845221	T	C	0.0167828	0.0135925	NA	NA	NA	NA	NA	NA
3	845573	T	A	0.0166687	0.0134341	NA	NA	NA	NA	NA	NA
3	848374	G	C	0.0157614	0.0121736	-0.0208037	2.11881	0.264669	-0.0189062	2.33375	0.26683
3	848485	C	G	0.0157255	0.0121236	-0.0206573	2.11663	0.265201	-0.0187565	2.33068	0.267616
3	848729	C	T	0.0156464	0.0120138	-0.0203356	2.11184	0.266374	-0.0184275	2.32394	0.26935
3	849850	T	C	0.0152833	0.0115093	-0.0188576	2.08986	0.271831	-0.0169157	2.29295	0.277458
3	850544	T	C	0.0150585	0.011197	-0.0179426	2.07626	0.275267	-0.0159797	2.27377	0.282593
3	851050	A	G	0.0148946	0.0109693	-0.0172754	2.06633	0.277799	-0.0152973	2.25978	0.286393
3	853726	T	C	0.0140278	0.00976499	-0.0137472	2.01386	0.291589	-0.0116884	2.18582	0.307296
3	855006	G	A	0.0136132	0.00918895	-0.0120595	1.98876	0.298427	-0.00996215	2.15044	0.317785
3	856208	G	C	0.0132238	0.00864801	-0.0104747	1.9652	0.304994	-0.0083411	2.11721	0.327932
3	858248	T	C	0.012563	0.00772994	-0.007785	1.9252	0.316469	-0.00558991	2.06083	0.345824
3	859263	A	C	0.0122342	0.00727315	-0.00644674	1.90529	0.322336	-0.00422105	2.03277	0.355045
3	863497	G	T	0.0108627	0.00536771	-0.00086429	1.82227	0.347981	0.00148903	1.91574	0.395861
3	879051	A	G	0.00582442	-0.00163211	0.0196434	1.51729	0.459636	NA	NA	NA
3	881525	T	C	0.00502303	-0.00274549	0.0229053	1.46878	0.480059	0.0258021	1.41744	0.611369
3	887543	A	T	0.00312301	-0.00533071	0.0304496	1.36054	0.528282	0.0334326	1.26188	0.689331
3	887545	A	T	0.00312259	-0.00533106	0.0304505	1.36055	0.52828	0.0334331	1.26188	0.689334
3	887549	A	T	0.00312173	-0.00533176	0.0304523	1.36056	0.528276	0.0334341	1.26186	0.689342
3	887551	A	T	0.0031213	-0.00533211	0.0304532	1.36056	0.528274	0.0334347	1.26186	0.689345
3	887727	C	T	0.00308371	-0.00536289	0.0305317	1.36095	0.528093	0.033481	1.26123	0.689662
3	891364	G	A	0.00230682	-0.00599907	0.0321541	1.36904	0.524364	0.0344388	1.24836	0.696206
3	892387	G	A	0.0020883	-0.00617801	0.0326104	1.37132	0.523319	0.0347082	1.24474	0.698047
3	892414	A	G	0.00208254	-0.00618273	0.0326224	1.37138	0.523291	0.0347153	1.24464	0.698096
3	892419	T	C	0.00208147	-0.00618361	0.0326247	1.37139	0.523286	0.0347167	1.24463	0.698105
3	897580	C	T	0.000979048	-0.00708636	0.0349268	1.38287	0.518037	0.0360758	1.22636	0.707399
3	899854	A	G	0.000493308	-0.00748412	NA	NA	NA	NA	NA	NA
3	899858	A	G	0.000492453	-0.00748482	NA	NA	NA	NA	NA	NA
3	906186	T	C	-0.000859246	-0.0085917	0.0387657	1.40202	0.509374	0.0383422	1.1959	0.722897
3	907190	C	T	-0.00107371	-0.00876732	0.0392136	1.40425	0.508371	0.0386067	1.19234	0.724704
3	907191	A	G	-0.00107392	-0.00876749	0.039214	1.40426	0.50837	0.0386069	1.19234	0.724706
3	912618	A	T	-0.00223316	-0.00971677	NA	NA	NA	NA	NA	NA
3	915590	T	A	-0.002868	-0.0102366	0.0429606	1.42294	0.500037	0.0408188	1.16261	0.739797
3	917147	A	G	-0.00320058	-0.010509	0.0436551	1.42641	0.498504	0.0412289	1.1571	0.742589
3	919244	A	G	-0.00364851	-0.0108758	0.0445905	1.43107	0.496446	0.0417811	1.14968	0.746345
3	919501	A	G	-0.00370341	-0.0109207	0.0447052	1.43164	0.496194	0.0418488	1.14877	0.746805
3	919672	A	C	-0.00373994	-0.0109506	0.0447814	1.43202	0.496027	0.0418938	1.14816	0.747111
3	919731	C	T	-0.00375254	-0.010961	0.0448078	1.43216	0.495969	0.0419094	1.14796	0.747216
3	921259	T	C	-0.00407893	-0.0112282	0.0454894	1.43555	0.494474	0.0423118	1.14255	0.749949
3	922275	G	C	-0.00429595	-0.011406	0.0459426	1.43781	0.493483	0.0425793	1.13895	0.751765
3	923347	G	A	-0.00452494	-0.0115935	NA	NA	NA	NA	NA	NA
3	923803	A	G	-0.00462235	-0.0116732	0.0466242	1.44121	0.491994	0.0429817	1.13354	0.754493
3	927369	G	T	-0.00538406	-0.012297	0.0482149	1.44915	0.488535	0.0439208	1.12092	0.760846
3	928491	T	A	-0.00562373	-0.0124932	0.0487153	1.45164	0.48745	0.0442163	1.11695	0.762841
3	938694	G	A	-0.00780315	-0.0142779	0.0532666	1.47434	0.477678	0.0469033	1.08084	0.780872
3	939350	T	C	-0.00794328	-0.0143927	0.0535592	1.4758	0.477056	0.0470761	1.07851	0.782024
3	941814	G	A	-0.0084696	-0.0148237	0.0546584	1.48128	0.474723	0.047725	1.06979	0.786341
3	943013	A	G	-0.00872572	-0.0150334	0.0551932	1.48395	0.473591	0.0480407	1.06555	0.788436
3	953542	A	G	-0.00915878	-0.0164234	0.0560485	1.46945	0.479772	0.0456076	0.997168	0.821588
3	955935	A	T	-0.00915996	-0.0167151	0.0560371	1.46412	0.482059	0.0447758	0.97996	0.829715
3	956526	A	G	-0.00916025	-0.0167871	0.0560343	1.46281	0.482625	0.0445704	0.97571	0.831706
3	958132	C	T	-0.00916103	-0.0169829	0.0560267	1.45923	0.484167	0.0440122	0.964161	0.837085
3	958651	G	A	-0.00916129	-0.0170462	0.0560243	1.45807	0.484666	0.0438318	0.960429	0.838812
3	960864	C	A	-0.00916237	-0.017316	0.0560138	1.45315	0.486798	0.0430625	0.944515	0.846118
3	960910	T	A	-0.0091624	-0.0173216	0.0560136	1.45304	0.486843	0.0430466	0.944185	0.846269
3	964615	A	C	-0.00916422	-0.0177732	0.055996	1.4448	0.49043	0.0417587	0.917542	0.858259
3	968073	A	T	-0.00916591	-0.0181948	0.0559797	1.4371	0.493797	0.0405568	0.892676	0.869157
3	971941	T	A	-0.00916781	-0.0186663	0.0559614	1.42849	0.497586	NA	NA	NA
3	972013	T	C	-0.00916785	-0.0186751	0.055961	1.42833	0.497657	0.0391873	0.864343	0.881194
3	972294	G	A	-0.00916798	-0.0187093	0.0559597	1.4277	0.497933	0.0390896	0.862323	0.882036
3	973256	A	G	-0.00916846	-0.0188266	0.0559551	1.42556	0.498879	0.0387552	0.855405	0.884901
3	978071	T	G	-0.00917082	-0.0194136	0.0559323	1.41484	0.503638	0.0370815	0.82078	0.898823
3	981703	C	G	-0.0091726	-0.0198563	0.0559151	1.40675	0.50725	0.0358191	0.794663	0.90883
3	983192	G	A	-0.00917333	-0.0200379	0.0559081	1.40344	0.508737	0.0353015	0.783955	0.912802
3	983398	A	G	-0.00917343	-0.020063	0.0559071	1.40298	0.508943	0.0352299	0.782474	0.913346
3	988446	T	G	-0.00917591	-0.0206784	0.0558832	1.39174	0.514011	NA	NA	NA
3	993530	A	T	-0.0091784	-0.0212981	0.0558591	1.38042	0.519155	0.0317081	0.709615	0.938111
3	1001601	T	A	-0.00918237	-0.022282	0.0558209	1.36245	0.5274	0.0289027	0.651577	0.95487
3	1002914	G	A	-0.00918301	-0.0224421	0.0558147	1.35953	0.528751	0.0284463	0.642135	0.957332
3	1002946	T	C	-0.00918303	-0.022446	0.0558145	1.35946	0.528784	0.0284352	0.641905	0.957391
4	93405	T	A	-0.0606605	-0.0777751	0.142341	4.91706	0.0250385	NA	NA	NA
4	95822	C	A	-0.060826	-0.0781033	NA	NA	NA	NA	NA	NA
4	98146	A	T	-0.0609851	-0.0784188	0.141432	4.90396	0.0252862	0.116227	5.01252	0.0221935
4	98202	T	G	-0.060989	-0.0784264	0.141421	4.90381	0.0252892	NA	NA	NA
4	104582	G	A	-0.0614258	-0.0792927	NA	NA	NA	0.116259	5.14119	0.0198702
4	104585	G	T	-0.061426	-0.0792932	NA	NA	NA	0.116259	5.14125	0.0198691
4	111990	T	C	-0.061933	-0.0802986	0.138779	4.86571	0.0260252	NA	NA	NA
4	112019	T	A	-0.061935	-0.0803026	0.138773	4.86563	0.0260268	NA	NA	NA
4	119170	A	T	-0.0624247	-0.0812736	NA	NA	NA	NA	NA	NA
4	120298	T	A	-0.0625019	-0.0814267	NA	NA	NA	NA	NA	NA
4	121388	T	A	-0.0625765	-0.0815747	NA	NA	NA	NA	NA	NA
4	122030	T	A	-0.0626205	-0.0816619	0.136855	4.83797	0.0265762	0.116346	5.49003	0.0147914
4	128483	G	A	-0.0630623	-0.0825381	0.135618	4.82014	0.0269371	0.116378	5.61905	0.013284
4	129448	C	T	-0.0631284	-0.0826692	0.135433	4.81747	0.0269915	0.116383	5.63834	0.0130732
4	131210	T	C	-0.0632491	-0.0829084	0.135095	4.81261	0.0270912	0.116392	5.67357	0.0126976
4	131938	T	A	-0.0632989	-0.0830073	0.134956	4.81059	0.0271325	0.116395	5.68812	0.0125458
4	132605	C	A	-0.0633446	-0.0830978	0.134828	4.80875	0.0271705	0.116399	5.70146	0.0124084
4	133090	A	C	-0.0633778	-0.0831637	0.134735	4.80741	0.0271981	0.116401	5.71115	0.0123096
4	133099	G	A	-0.0633784	-0.0831649	0.134733	4.80739	0.0271986	0.116401	5.71133	0.0123077
4	133391	T	C	-0.0633984	-0.0832046	0.134677	4.80658	0.0272152	0.116403	5.71717	0.0122486
4	133756	A	T	-0.0634234	-0.0832541	0.134607	4.80557	0.027236	0.116404	5.72447	0.0121752
4	136540	A	T	-0.063614	-0.0836321	0.134074	4.79788	0.0273954	NA	NA	NA
4	136541	A	T	-0.0636141	-0.0836323	0.134074	4.79788	0.0273954	NA	NA	NA
4	139405	A	G	-0.0638102	-0.0840212	0.133525	4.78996	0.0275604	0.116432	5.83741	0.0110971
4	144435	G	A	-0.0641546	-0.0847042	0.132561	4.77607	0.0278528	0.116457	5.93797	0.0102235
4	145441	C	T	-0.0642235	-0.0848408	0.132368	4.77329	0.0279117	0.116462	5.95809	0.0100579
4	150101	A	T	-0.0645425	-0.0854735	0.131475	4.76041	0.0281863	0.116486	6.05125	0.00932755
4	150383	A	C	-0.0645618	-0.0855118	NA	NA	NA	NA	NA	NA
4	151132	A	C	-0.0646131	-0.0856135	0.131277	4.75756	0.0282475	0.116491	6.07187	0.00917383
4	156372	T	G	-0.0649719	-0.086325	0.130273	4.74308	0.0285606	NA	NA	NA
4	156536	C	A	-0.0649832	-0.0863473	0.130242	4.74263	0.0285705	0.116517	6.17991	0.00841159
4	156563	A	T	-0.064985	-0.086351	0.130236	4.74256	0.0285721	0.116518	6.18045	0.00840795
4	156625	C	A	-0.0649892	-0.0863594	NA	NA	NA	0.116518	6.18169	0.00839962
4	156636	T	G	-0.06499	-0.0863609	NA	NA	NA	0.116518	6.18191	0.00839814
4	163186	A	T	-0.0664637	-0.0888798	0.13146	4.77201	0.0279388	0.116551	6.31286	0.00756616
4	165307	G	C	-0.0671326	-0.0900001	0.132327	4.79054	0.0275484	0.11752	6.36289	0.00727221
4	174488	A	G	-0.070028	-0.0948495	0.136078	4.87075	0.0259266	NA	NA	NA
4	185518	A	G	-0.0735066	-0.100676	0.140586	4.96711	0.0241166	0.128223	6.85121	0.00497183
4	185527	G	A	-0.0735094	-0.10068	0.140589	4.96719	0.0241152	0.128227	6.85143	0.004971
4	189704	T	A	-0.0748267	-0.102887	0.142296	5.00368	0.0234667	0.130439	6.95235	0.0046019
4	205114	A	T	-0.0796865	-0.111026	0.148593	5.13831	0.0212365	0.138599	7.32468	0.00347626
4	205820	T	A	-0.0799092	-0.111399	0.148882	5.14448	0.0211402	0.138973	7.34174	0.00343239
4	219391	C	G	-0.084189	-0.118567	NA	NA	NA	NA	NA	NA
4	231844	C	T	-0.0882247	-0.124495	0.161707	5.489	0.016455	0.150931	7.80248	0.00244765
4	235610	C	T	-0.0894692	-0.126143	0.164395	5.58333	0.0153822	NA	NA	NA
4	235616	C	T	-0.0894712	-0.126146	0.1644	5.58348	0.0153806	NA	NA	NA
4	235628	T	C	-0.0894752	-0.126151	NA	NA	NA	NA	NA	NA
4	235643	C	T	-0.0894801	-0.126158	0.164419	5.58416	0.0153732	NA	NA	NA
4	238148	G	T	-0.0903079	-0.127254	0.166207	5.64691	0.0147031	0.150482	7.60562	0.00282486
4	277622	G	A	-0.103352	-0.14453	NA	NA	NA	NA	NA	NA
4	281011	A	T	-0.104472	-0.146014	0.196799	6.72058	0.00708245	NA	NA	NA
4	282409	A	T	-0.104934	-0.146626	0.197797	6.7556	0.00692238	0.147331	6.22344	0.00812403
4	283540	G	A	-0.105308	-0.147121	0.198604	6.78393	0.00679581	0.147251	6.18813	0.00835649
4	290749	T	A	-0.107597	-0.150067	NA	NA	NA	NA	NA	NA
4	296077	T	A	-0.108278	-0.149978	0.203798	7.09998	0.00554526	0.148646	5.95709	0.010066
4	319570	T	C	-0.11128	-0.149584	0.205326	7.69663	0.00382274	NA	NA	NA
4	329059	G	T	-0.112493	-0.149425	NA	NA	NA	NA	NA	NA
4	340898	T	G	-0.114006	-0.149227	0.206713	8.23829	0.00276173	0.198477	8.27559	0.00174607
4	340902	C	A	-0.114006	-0.149227	0.206713	8.23839	0.00276156	0.198481	8.27579	0.00174582
4	382988	A	T	-0.0974546	-0.105608	NA	NA	NA	NA	NA	NA
4	384140	T	A	-0.0966685	-0.103763	NA	NA	NA	0.201409	9.26127	0.000888892
4	432035	A	G	-0.0693079	-0.0430906	0.190654	9.23973	0.00155785	0.1668	8.81131	0.00120421
4	435101	T	C	-0.0687714	-0.0428737	0.188582	9.0293	0.00175195	0.164513	8.60314	0.00138938
4	444319	A	T	-0.0671582	-0.0422215	NA	NA	NA	NA	NA	NA
4	455813	T	A	-0.0651468	-0.0414084	NA	NA	NA	NA	NA	NA
4	461637	T	C	-0.0641276	-0.0409964	0.170649	7.208	0.00517827	0.14472	6.80145	0.00516554
4	461678	T	C	-0.0641204	-0.0409935	0.170621	7.20518	0.00518748	0.144689	6.79866	0.00517662
4	461679	G	T	-0.0641203	-0.0409934	0.17062	7.20511	0.00518771	0.144688	6.7986	0.00517689
4	472972	T	G	-0.062144	-0.0401944	0.162988	6.43002	0.00858111	0.136265	6.03184	0.00947486
4	473062	G	C	-0.0621283	-0.0401881	0.162928	6.42384	0.00861658	0.136198	6.02573	0.00952175
4	474521	T	A	-0.0618729	-0.0400848	0.161942	6.3237	0.00921489	0.135109	5.92667	0.0103179
4	477064	A	T	-0.0614279	-0.0399049	NA	NA	NA	NA	NA	NA
4	477066	A	T	-0.0614276	-0.0399048	NA	NA	NA	NA	NA	NA
4	477068	G	A	-0.0614272	-0.0399047	NA	NA	NA	NA	NA	NA
4	505428	C	A	-0.05907	-0.0406792	0.147375	4.9847	0.0238016	0.12678	4.69456	0.0292833
4	521559	C	A	-0.05855	-0.0419957	0.14206	4.56894	0.0326445	0.130282	4.51341	0.0343809
4	522049	A	T	-0.0585342	-0.0420356	0.141898	4.55631	0.032965	0.130389	4.5079	0.0345499
4	528043	G	A	-0.058341	-0.0425248	0.139923	4.40182	0.03718	0.13169	4.44059	0.0366908
4	531138	G	T	-0.0582412	-0.0427774	0.138904	4.32205	0.0395875	0.132362	4.40583	0.0378514
4	535417	C	G	-0.0581033	-0.0431267	NA	NA	NA	NA	NA	NA
4	535973	C	T	-0.0580854	-0.043172	NA	NA	NA	NA	NA	NA
4	536018	A	T	-0.0580839	-0.0431757	NA	NA	NA	NA	NA	NA
4	536020	A	T	-0.0580839	-0.0431759	NA	NA	NA	NA	NA	NA
4	537052	T	A	-0.0580506	-0.0432601	0.136955	4.16963	0.0446824	0.133647	4.33942	0.0401797
4	538656	G	A	-0.0579989	-0.043391	0.136426	4.12829	0.0461863	NA	NA	NA
4	538766	A	T	-0.0579954	-0.0434	NA	NA	NA	NA	NA	NA
4	539496	T	C	-0.0579718	-0.0434596	0.13615	4.10664	0.0469961	0.134177	4.31197	0.0411861
4	540832	T	G	-0.0579288	-0.0435686	0.135709	4.0722	0.0483167	0.134467	4.29697	0.0417477
4	541317	G	T	-0.0579131	-0.0436082	0.13555	4.0597	0.0488062	0.134573	4.29152	0.0419535
4	541511	C	T	-0.0579069	-0.043624	0.135486	4.0547	0.0490035	0.134615	4.28934	0.0420362
4	542952	T	A	-0.0578604	-0.0437416	NA	NA	NA	NA	NA	NA
4	542959	T	C	-0.0578602	-0.0437422	NA	NA	NA	0.134929	4.27308	0.0426586
4	543124	A	G	-0.0578549	-0.0437557	0.134954	4.01313	0.0506787	NA	NA	NA
4	543229	T	A	-0.0578515	-0.0437642	0.13492	4.01042	0.05079	NA	NA	NA
4	545154	A	G	-0.0577894	-0.0439213	0.134285	3.96081	0.0528776	0.135406	4.24843	0.0436209
4	545370	A	G	-0.0577825	-0.043939	0.134214	3.95524	0.0531176	0.135453	4.246	0.0437168
4	614996	A	T	-0.0431255	-0.0444601	NA	NA	NA	0.106442	3.1137	0.125909
4	622573	G	A	-0.0417846	-0.0444325	0.127996	4.67525	0.0300801	0.102984	2.99876	0.140595
4	622939	G	A	-0.0417365	-0.0444305	0.1281	4.68207	0.0299233	0.102898	2.99555	0.14103
4	624531	A	G	-0.0415273	-0.0444217	0.128548	4.71175	0.0292516	0.102526	2.98157	0.142938
4	625475	C	G	-0.0414032	-0.0444164	0.128813	4.72935	0.0288612	0.102306	2.97328	0.144082
4	628168	C	T	-0.0410493	-0.0444016	0.129572	4.77956	0.0277789	0.101676	2.94963	0.147398
4	628193	A	G	-0.041046	-0.0444014	0.129579	4.78003	0.0277691	0.10167	2.94941	0.147429
4	628426	A	T	-0.0410154	-0.0444001	0.129644	4.78437	0.0276776	0.101616	2.94736	0.14772
4	628443	C	T	-0.0410132	-0.0444	0.129649	4.78469	0.027671	0.101612	2.94721	0.147741
4	630298	T	C	-0.0407694	-0.0443898	0.130171	4.81927	0.0269547	0.101178	2.93092	0.150076
4	633537	T	C	-0.0403437	-0.0443719	0.131083	4.87966	0.0257529	0.100421	2.90248	0.154244
4	635087	T	C	-0.0401399	-0.0443633	0.13152	4.90856	0.0251989	0.100059	2.88887	0.15628
4	635170	T	C	-0.040129	-0.0443629	0.131543	4.91011	0.0251696	0.100039	2.88814	0.156389
4	646778	T	G	-0.0386034	-0.0442987	0.134811	5.12654	0.0214219	0.0973262	2.78621	0.172542
4	646812	T	C	-0.0385989	-0.0442985	0.13482	5.12717	0.0214119	0.0973183	2.78591	0.172591
4	647139	T	A	-0.038556	-0.0442967	0.134913	5.13327	0.0213158	NA	NA	NA
4	647345	C	T	-0.0385289	-0.0442956	0.134971	5.13711	0.0212554	0.0971937	2.78123	0.173373
4	647419	A	T	-0.0385192	-0.0442952	NA	NA	NA	NA	NA	NA
4	653045	T	G	-0.0377797	-0.0442641	0.136575	5.24338	0.0196591	0.0958613	2.73117	0.181953
4	654984	C	G	-0.0375249	-0.0442534	0.137121	5.27953	0.0191468	0.0954081	2.71414	0.184968
4	656066	T	G	-0.0373827	-0.0442474	0.137426	5.29971	0.0188674	0.0951552	2.70464	0.186672
4	657943	G	A	-0.037136	-0.044237	0.137954	5.3347	0.0183933	0.0947165	2.68816	0.189666
4	659167	C	T	-0.0369751	-0.0442303	0.138299	5.35752	0.0180913	0.0944304	2.67741	0.191644
4	667478	G	T	-0.0358828	-0.0441843	0.140639	5.51248	0.0161804	0.0924878	2.60443	0.205631
4	668044	C	A	-0.0358084	-0.0441812	0.140798	5.52303	0.0160587	0.0923555	2.59946	0.20662
4	668232	G	A	-0.0357837	-0.0441802	0.140851	5.52654	0.0160185	NA	NA	NA
4	668673	G	A	-0.0357258	-0.0441777	0.140975	5.53476	0.0159246	0.0922084	2.59394	0.207724
4	674802	C	T	-0.0349202	-0.0441438	0.1427	5.64903	0.014681	0.0907758	2.54011	0.218794
4	676403	A	G	-0.0347098	-0.044135	0.143151	5.67888	0.0143742	0.0904016	2.52606	0.22178
4	676406	T	A	-0.0347094	-0.044135	0.143152	5.67894	0.0143736	0.0904009	2.52603	0.221785
4	676448	T	G	-0.0347039	-0.0441348	0.143164	5.67972	0.0143657	0.0903911	2.52566	0.221864
4	677725	G	A	-0.0345361	-0.0441277	0.143523	5.70353	0.0141262	0.0900926	2.51445	0.224275
4	683072	G	A	-0.0338333	-0.0440981	0.145029	5.80322	0.0131706	0.0888428	2.46749	0.234653
4	684674	C	T	-0.0335283	-0.0439763	0.145189	5.83024	0.0129241	0.0884683	2.45342	0.237853
4	688420	A	T	-0.0324584	-0.0432645	NA	NA	NA	0.0868902	2.45628	0.2372
4	690492	A	G	-0.0318666	-0.0428708	NA	NA	NA	NA	NA	NA
4	693148	T	A	-0.031108	-0.0423662	0.143555	5.94879	0.0119016	NA	NA	NA
4	693966	G	A	-0.0308743	-0.0422108	0.143397	5.96023	0.0118077	0.0838883	2.49437	0.228657
4	792248	G	A	-0.0129625	-0.024798	0.0635896	4.44116	0.0360529	0.0317772	2.25119	0.28875
4	792382	G	C	-0.0129562	-0.0247765	0.0633722	4.43392	0.0362575	0.0317082	2.2491	0.289329
4	793369	A	T	-0.0129099	-0.0246183	0.0617706	4.38061	0.037804	0.0312003	2.23365	0.293621
4	794545	G	A	-0.0128548	-0.0244297	0.0598623	4.31709	0.0397429	0.0305951	2.21525	0.298813
4	794547	A	G	-0.0128547	-0.0244294	0.0598591	4.31698	0.0397462	0.0305941	2.21522	0.298822
4	794550	C	G	-0.0128546	-0.0244289	0.0598542	4.31682	0.0397513	0.0305925	2.21518	0.298835
4	794567	T	C	-0.0128538	-0.0244261	0.0598266	4.3159	0.0397802	0.0305838	2.21491	0.298911
4	794568	G	C	-0.0128537	-0.024426	0.059825	4.31585	0.0397819	0.0305833	2.21489	0.298915
4	794607	C	A	-0.0128519	-0.0244197	0.0597617	4.31374	0.0398481	0.0305632	2.21428	0.299089
4	794923	A	C	-0.0128371	-0.0243691	0.059249	4.29668	0.0403892	0.0304006	2.20934	0.3005
4	795757	T	C	-0.012798	-0.0242353	0.0578956	4.25163	0.0418569	0.0299714	2.19629	0.304253
4	795845	T	C	-0.0127938	-0.0242212	0.0577529	4.24688	0.0420151	0.0299261	2.19491	0.304651
4	795857	C	T	-0.0127933	-0.0242193	0.0577334	4.24623	0.0420368	0.0299199	2.19472	0.304706
4	801776	G	C	-0.0125157	-0.0232701	0.0481287	3.92653	0.054375	0.0268739	2.10211	0.332641
4	803238	G	C	-0.0124471	-0.0230356	0.0457564	3.84757	0.0580061	0.0261215	2.07923	0.339889
4	803561	G	A	-0.012432	-0.0229838	0.0452322	3.83012	0.0588439	0.0259553	2.07418	0.341509
4	803745	G	A	-0.0124233	-0.0229543	0.0449337	3.82018	0.0593271	0.0258606	2.0713	0.342436
4	807810	T	C	-0.0122327	-0.0223024	0.0383375	3.60062	0.0711996	0.0237686	2.0077	0.363471
4	809579	G	A	-0.0121497	-0.0220187	0.0354669	3.50508	0.0771629	0.0228583	1.98002	0.372972
4	818795	C	T	-0.0111445	-0.0203208	0.0223698	3.09621	0.109644	0.0183583	1.83591	0.425911
4	820289	G	A	-0.0108282	-0.0199866	0.0207438	3.05373	0.113795	0.0177713	1.81261	0.435023
4	820565	G	T	-0.0107698	-0.0199249	0.0204434	3.04588	0.114581	0.0176628	1.8083	0.436723
4	820801	C	T	-0.0107198	-0.0198721	0.0201866	3.03916	0.115257	0.0175701	1.80462	0.438181
4	830862	T	A	-0.00858975	-0.017622	0.00923655	2.75305	0.148521	0.0136169	1.64769	0.503828
4	838218	C	A	-0.00703238	-0.0159768	0.00123053	2.54386	0.17933	0.0107265	1.53296	0.555925
4	839571	C	A	-0.00674593	-0.0156742	-0.000242026	2.50538	0.185704	0.0101949	1.51185	0.565848
4	839734	G	A	-0.00671142	-0.0156378	-0.00041943	2.50075	0.186488	0.0101309	1.50931	0.56705
4	840150	T	A	-0.00662334	-0.0155447	-0.00087219	2.48892	0.188505	0.00996742	1.50282	0.570125
4	840509	T	G	-0.00654734	-0.0154644	-0.00126291	2.47871	0.190264	0.00982636	1.49722	0.572785
4	840538	C	T	-0.0065412	-0.0154579	-0.00129448	2.47788	0.190407	0.00981496	1.49677	0.573001
4	843126	T	A	-0.00599328	-0.0148791	-0.00411116	2.40429	0.203622	0.00879807	1.4564	0.592375
4	845019	A	T	-0.00559251	-0.0144558	-0.00617144	2.35045	0.213898	0.00805427	1.42688	0.606745
4	848992	G	A	-0.00475136	-0.0135672	NA	NA	NA	NA	NA	NA
4	849027	A	T	-0.00474395	-0.0135594	-0.0105336	2.23647	0.237483	0.00647943	1.36436	0.637652
4	849227	C	T	-0.00470161	-0.0135146	-0.0107513	2.23079	0.238729	0.00640085	1.36124	0.639209
4	850272	T	A	-0.00448037	-0.0132809	-0.0118886	2.20107	0.245347	0.00599024	1.34494	0.647366
4	856599	G	A	-0.00314085	-0.0118659	-0.0187747	2.02114	0.289636	0.00350422	1.24625	0.697277
4	864457	C	T	-0.0014772	-0.0101084	-0.0273271	1.79767	0.355952	0.000416623	1.12369	0.759456
4	865237	A	C	-0.00131206	-0.00993397	-0.028176	1.77549	0.363289	0.000110143	1.11152	0.765565
4	865929	T	C	-0.00116555	-0.00977921	-0.0289292	1.75581	0.369918	-0.00016176	1.10073	0.770967
4	866014	C	T	-0.00114756	-0.0097602	-0.0290217	1.7534	0.37074	NA	NA	NA
4	868108	C	T	-0.000704228	-0.00929187	-0.0313007	1.69385	0.391545	-0.00101794	1.06674	0.78785
4	868865	C	G	-0.00054396	-0.00912257	-0.0321246	1.67232	0.39933	-0.00131538	1.05493	0.793661
4	875395	T	C	0.000838536	-0.00766212	-0.0392316	1.48662	0.472461	-0.00388117	0.953077	0.8422
4	875402	A	G	0.000840018	-0.00766056	-0.0392392	1.48642	0.472546	-0.00388392	0.952967	0.84225
4	875647	C	T	0.000891888	-0.00760576	-0.0395059	1.47945	0.475501	-0.00398019	0.949146	0.844003
4	875756	C	T	0.000914965	-0.00758138	-0.0396245	1.47635	0.476821	-0.00402302	0.947446	0.84478
4	875758	C	G	0.000915388	-0.00758094	-0.0396267	1.4763	0.476845	-0.00402381	0.947415	0.844795
4	877785	A	T	0.00134453	-0.0071276	NA	NA	NA	-0.00482026	0.915798	0.859033
4	877789	A	T	0.00134538	-0.0071267	NA	NA	NA	-0.00482183	0.915736	0.859061
4	880848	G	A	0.00199302	-0.00644255	-0.0451665	1.33155	0.54181	-0.00602379	0.868022	0.879655
4	881071	G	A	0.00199715	-0.00640889	-0.0452663	1.32842	0.543283	-0.00611141	0.864544	0.88111
4	881569	C	A	0.00192957	-0.00636262	-0.0452343	1.32717	0.543874	-0.00630708	0.856776	0.884335
4	881571	A	G	0.0019293	-0.00636244	-0.0452342	1.32716	0.543877	-0.00630787	0.856745	0.884348
4	881814	A	G	0.00189632	-0.00633986	-0.0452186	1.32655	0.544165	-0.00640335	0.852954	0.88591
4	881825	C	T	0.00189483	-0.00633884	-0.0452179	1.32652	0.544178	-0.00640767	0.852783	0.88598
4	883072	T	A	0.00172561	-0.00622299	-0.0451379	1.32339	0.545661	-0.00669215	0.851938	0.886327
4	883288	A	G	0.0016963	-0.00620292	-0.045124	1.32284	0.545918	-0.00672979	0.852845	0.885955
4	883380	G	A	0.00168382	-0.00619437	-0.0451181	1.32261	0.546028	-0.00674582	0.853231	0.885796
4	884153	G	T	0.00157892	-0.00612256	-0.0450685	1.32067	0.546949	-0.00688051	0.856478	0.884458
4	885691	A	G	0.00137021	-0.00597967	-0.0449698	1.3168	0.548784	-0.0071485	0.862938	0.88178
4	886524	A	T	0.00125717	-0.00590228	-0.0449164	1.31471	0.54978	-0.00729365	0.866437	0.880319
4	887796	C	T	0.00108456	-0.00578411	-0.0448347	1.31151	0.551304	-0.0075153	0.871779	0.878076
4	887989	C	A	0.00105837	-0.00576618	-0.0448224	1.31102	0.551535	-0.00754893	0.87259	0.877734
4	887994	A	G	0.0010577	-0.00576571	-0.044822	1.31101	0.551541	-0.0075498	0.872611	0.877726
4	888001	T	C	0.00105675	-0.00576506	-0.0448216	1.31099	0.55155	-0.00755102	0.87264	0.877713
4	888023	T	A	0.00105376	-0.00576302	-0.0448202	1.31094	0.551576	-0.00755485	0.872733	0.877674
4	888174	T	G	0.00103327	-0.00574899	-0.0448105	1.31056	0.551757	-0.00758116	0.873367	0.877406
4	888245	C	A	0.00102363	-0.00574239	-0.0448059	1.31038	0.551842	-0.00759353	0.873665	0.877281
4	889062	A	T	0.000912767	-0.00566649	-0.0447535	1.30832	0.552823	-0.00773589	0.877097	0.875828
4	889316	G	A	0.000878299	-0.00564289	-0.0447372	1.30769	0.553128	-0.00778015	0.878163	0.875375
4	890347	A	G	0.000738392	-0.00554711	-0.0446711	1.30509	0.554368	-0.0079598	0.882494	0.873531
4	891051	A	G	0.000642859	-0.0054817	-0.0446259	1.30332	0.555216	-0.00808247	0.885451	0.872266
4	891117	A	G	0.000633903	-0.00547557	-0.0446217	1.30316	0.555295	-0.00809397	0.885728	0.872148
4	891579	G	T	0.00057121	-0.00543265	-0.044592	1.30199	0.555852	-0.00817448	0.887668	0.871315
4	891966	T	A	0.000518694	-0.00539669	-0.0445672	1.30102	0.556319	-0.00824191	0.889294	0.870616
4	892062	A	T	0.000505666	-0.00538777	-0.044561	1.30078	0.556434	-0.00825864	0.889697	0.870442
4	893371	G	T	0.000328035	-0.00526616	NA	NA	NA	NA	NA	NA
4	893375	T	G	0.000327492	-0.00526579	NA	NA	NA	NA	NA	NA
4	898323	T	C	-0.000343953	-0.0048061	-0.0441593	1.28503	0.564024	-0.0093496	0.915994	0.858946
4	898407	C	A	-0.000355352	-0.00479829	-0.0441539	1.28482	0.564126	-0.00936424	0.916347	0.858789
4	899900	A	C	-0.000557952	-0.00465959	-0.0440581	1.28107	0.565947	-0.00962439	0.922618	0.855999
4	899906	T	A	-0.000558767	-0.00465903	-0.0440577	1.28105	0.565954	-0.00962544	0.922643	0.855988
4	899970	C	T	-0.000567451	-0.00465308	-0.0440536	1.28089	0.566032	-0.00963659	0.922912	0.855868
4	900780	G	A	-0.000677369	-0.00457783	-0.0440016	1.27885	0.567021	-0.00977773	0.926314	0.854346
4	900915	A	G	-0.000695688	-0.00456529	-0.043993	1.27852	0.567186	-0.00980125	0.926881	0.854091
4	900963	A	G	-0.000702202	-0.00456083	-0.0439899	1.27839	0.567245	-0.00980962	0.927083	0.854001
4	901096	G	A	-0.00072025	-0.00454847	-0.0439813	1.27806	0.567408	-0.00983279	0.927641	0.85375
4	901097	G	C	-0.000720386	-0.00454838	-0.0439813	1.27806	0.567409	-0.00983297	0.927646	0.853749
4	901197	A	G	-0.000733956	-0.00453909	-0.0439749	1.27781	0.567531	-0.00985039	0.928066	0.85356
4	901590	C	T	-0.000787286	-0.00450258	-0.0439496	1.27682	0.568012	-0.00991887	0.929716	0.852819
4	901974	C	T	-0.000839395	-0.0044669	-0.043925	1.27585	0.568482	-0.00998578	0.931329	0.852093
4	902548	C	T	-0.000917287	-0.00441357	-0.0438882	1.27441	0.569185	-0.0100858	0.93374	0.851006
4	903207	A	G	-0.00100671	-0.00435235	-0.0438459	1.27275	0.569993	-0.0102006	0.936508	0.849755
4	905581	A	T	-0.00132887	-0.00413179	NA	NA	NA	NA	NA	NA
4	906369	G	A	-0.0014358	-0.00405858	-0.043643	1.2648	0.573879	NA	NA	NA
4	906376	G	A	-0.00143675	-0.00405793	-0.0436425	1.26478	0.573888	NA	NA	NA
4	907571	C	T	-0.00159891	-0.00394691	-0.0435659	1.26178	0.575361	-0.010961	0.954837	0.841391
4	908685	G	A	-0.00175008	-0.00384342	-0.0434944	1.25897	0.576737	-0.0111552	0.959516	0.839234
4	908923	T	C	-0.00178238	-0.00382131	NA	NA	NA	-0.0111966	0.960516	0.838772
4	909666	A	G	-0.0018832	-0.00375228	-0.0434314	1.25651	0.57795	-0.0113261	0.963637	0.837328
4	909764	C	A	-0.0018965	-0.00374317	-0.0434251	1.25626	0.578072	-0.0113432	0.964048	0.837137
4	910225	G	T	-0.00195906	-0.00370034	-0.0433956	1.2551	0.578642	-0.0114235	0.965985	0.836239
4	911002	G	A	-0.0020645	-0.00362816	-0.0433457	1.25315	0.579605	-0.0115589	0.969248	0.834722
4	911014	A	G	-0.00206613	-0.00362704	-0.0433449	1.25312	0.57962	-0.011561	0.969299	0.834698
4	911047	T	C	-0.0020706	-0.00362398	-0.0433428	1.25303	0.579661	-0.0115667	0.969437	0.834634
4	911083	A	G	-0.00207549	-0.00362063	-0.0433405	1.25294	0.579706	-0.011573	0.969588	0.834563
4	912635	A	T	-0.0022861	-0.00347644	NA	NA	NA	NA	NA	NA
4	919212	C	A	-0.0031786	-0.00286541	-0.0428189	1.2325	0.589841	-0.0129895	1.00373	0.818462
4	921407	G	C	-0.00347646	-0.00266148	-0.0426781	1.22698	0.592596	-0.0133719	1.01295	0.81405
4	922801	T	A	-0.00366562	-0.00253197	-0.0425886	1.22348	0.59435	-0.0136148	1.01881	0.811234
4	923964	A	G	-0.00382344	-0.00242392	-0.042514	1.22055	0.595816	-0.0138175	1.02369	0.808878
4	924677	T	C	-0.0039202	-0.00235768	-0.0424682	1.21876	0.596716	-0.0139417	1.02669	0.80743
4	925829	T	G	-0.00407653	-0.00225066	-0.0423943	1.21586	0.598171	-0.0141425	1.03152	0.805086
4	925993	C	T	-0.00409878	-0.00223542	-0.0423838	1.21545	0.598378	-0.014171	1.03221	0.804752
4	926320	G	A	-0.00414315	-0.00220504	-0.0423628	1.21463	0.598792	-0.014228	1.03359	0.804085
4	926450	A	T	-0.0041608	-0.00219296	-0.0423545	1.2143	0.598957	-0.0142507	1.03413	0.80382
4	927169	G	C	-0.00425836	-0.00212616	-0.0423083	1.21249	0.599867	-0.014376	1.03715	0.802351
4	927898	G	T	-0.00435729	-0.00205844	-0.0422616	1.21066	0.60079	-0.014503	1.04021	0.80086
4	928112	T	G	-0.00438633	-0.00203855	-0.0422478	1.21012	0.601061	-0.0145403	1.04111	0.800422
4	928978	C	T	-0.00450385	-0.0019581	-0.0421923	1.20794	0.60216	NA	NA	NA
4	986916	G	A	-0.0121238	0.00158571	-0.0411633	1.23152	0.590328	-0.0324977	1.51436	0.564663
4	986924	A	G	-0.0121249	0.00158609	-0.0411633	1.23154	0.590321	-0.0325006	1.51444	0.564626
4	986940	T	G	-0.0121269	0.00158685	-0.0411634	1.23157	0.590307	-0.0325065	1.5146	0.564551
4	986977	T	C	-0.0121317	0.0015886	-0.0411635	1.23163	0.590276	-0.0325202	1.51497	0.564377
4	986992	T	A	-0.0121337	0.00158931	-0.0411635	1.23165	0.590264	-0.0325258	1.51512	0.564307
4	987001	T	G	-0.0121349	0.00158974	-0.0411635	1.23167	0.590256	-0.0325291	1.51521	0.564265
4	987017	A	G	-0.0121369	0.00159049	-0.0411636	1.23169	0.590243	-0.032535	1.51536	0.56419
4	987066	A	G	-0.0121433	0.00159281	-0.0411637	1.23178	0.590202	-0.0325531	1.51585	0.56396
4	987097	A	T	-0.0121473	0.00159428	-0.0411638	1.23183	0.590176	-0.0325646	1.51616	0.563815
4	987146	A	C	-0.0121537	0.0015966	NA	NA	NA	-0.0325827	1.51665	0.563585
4	987185	G	A	-0.0121587	0.00159844	-0.041164	1.23198	0.590102	-0.0325971	1.51703	0.563402
4	987237	C	A	-0.0121655	0.0016009	-0.0411641	1.23206	0.590058	-0.0326163	1.51755	0.563159
4	987277	A	G	-0.0121707	0.0016028	-0.0411642	1.23213	0.590025	-0.0326311	1.51795	0.562972
4	987347	G	A	-0.0121797	0.00160611	-0.0411644	1.23225	0.589966	-0.032657	1.51864	0.562644
4	987402	T	C	-0.0121869	0.00160871	-0.0411645	1.23234	0.58992	-0.0326773	1.51919	0.562387
4	987496	T	C	-0.0121991	0.00161316	-0.0411648	1.2325	0.589841	-0.0327121	1.52012	0.561947
4	987515	C	G	-0.0122015	0.00161406	-0.0411648	1.23253	0.589825	-0.0327191	1.52031	0.561858
4	987571	A	T	-0.0122088	0.00161671	-0.0411649	1.23263	0.589778	-0.0327398	1.52087	0.561596
4	987590	T	C	-0.0122113	0.00161761	-0.041165	1.23266	0.589762	-0.0327468	1.52106	0.561507
4	987994	T	C	-0.0122636	0.00163673	NA	NA	NA	NA	NA	NA
4	988157	C	T	-0.0122848	0.00164444	-0.0411664	1.23361	0.589287	-0.0329565	1.52669	0.55886
4	988183	G	A	-0.0122882	0.00164567	-0.0411665	1.23366	0.589266	-0.0329661	1.52695	0.558739
4	988196	T	C	-0.0122898	0.00164628	-0.0411665	1.23368	0.589255	-0.0329709	1.52708	0.558678
4	988235	A	G	-0.0122949	0.00164813	-0.0411666	1.23374	0.589222	-0.0329853	1.52747	0.558497
4	988236	G	A	-0.012295	0.00164818	-0.0411666	1.23374	0.589221	-0.0329857	1.52748	0.558492
4	988509	C	T	-0.0123304	0.0016611	-0.0411673	1.2342	0.588993	-0.0330866	1.53019	0.55722
4	988611	G	A	-0.0123437	0.00166592	-0.0411675	1.23438	0.588907	-0.0331243	1.5312	0.556746
4	988618	T	C	-0.0123446	0.00166625	-0.0411676	1.23439	0.588901	-0.0331269	1.53127	0.556713
4	988645	T	G	-0.0123481	0.00166753	-0.0411676	1.23443	0.588879	-0.0331369	1.53154	0.556588
4	988749	A	G	-0.0123616	0.00167245	-0.0411679	1.23461	0.588792	-0.0331753	1.53257	0.556104
4	989033	C	T	-0.0123984	0.00168589	-0.0411686	1.23508	0.588554	-0.0332803	1.53539	0.554784
4	989043	G	T	-0.0123997	0.00168636	-0.0411686	1.2351	0.588545	-0.033284	1.53549	0.554738
4	989044	G	A	-0.0123998	0.00168641	-0.0411686	1.2351	0.588545	-0.0332844	1.5355	0.554733
4	989146	T	G	-0.0124131	0.00169124	-0.0411689	1.23527	0.588459	-0.0333221	1.53652	0.55426
4	989178	T	A	-0.0124172	0.00169275	-0.0411689	1.23533	0.588432	-0.0333339	1.53684	0.554111
4	989188	C	G	-0.0124185	0.00169323	-0.041169	1.23535	0.588424	-0.0333376	1.53693	0.554065
4	989879	T	C	-0.0125081	0.00172592	-0.0411707	1.23651	0.587846	-0.0335931	1.5438	0.550865
4	989906	G	A	-0.0125116	0.0017272	-0.0411708	1.23655	0.587823	-0.0336031	1.54407	0.55074
4	990088	C	T	-0.0125352	0.00173581	-0.0411712	1.23686	0.587671	-0.0336704	1.54588	0.549899
4	990103	C	T	-0.0125372	0.00173652	-0.0411712	1.23688	0.587659	-0.0336759	1.54603	0.54983
4	990152	A	G	-0.0125435	0.00173884	-0.0411714	1.23697	0.587618	-0.033694	1.54651	0.549603
4	990433	T	G	-0.01258	0.00175214	-0.0411721	1.23744	0.587383	-0.0337979	1.5493	0.548307
4	990875	A	T	-0.0126373	0.00177306	-0.0411732	1.23818	0.587013	-0.0339613	1.5537	0.546271
4	990908	A	T	-0.0126416	0.00177462	-0.0411732	1.23824	0.586986	-0.0339735	1.55402	0.546119
4	991000	C	T	-0.0126535	0.00177897	-0.0411735	1.23839	0.586909	-0.0340075	1.55494	0.545696
4	991236	T	C	-0.0126841	0.00179014	-0.0411741	1.23879	0.586711	-0.0340948	1.55728	0.544612
4	991328	G	A	-0.0126961	0.00179449	-0.0411743	1.23894	0.586635	-0.0341288	1.5582	0.544189
4	991382	A	G	-0.0127031	0.00179705	-0.0411744	1.23904	0.586589	-0.0341487	1.55873	0.543941
4	991443	G	A	-0.012711	0.00179993	-0.0411746	1.23914	0.586539	-0.0341713	1.55934	0.543662
4	991858	T	A	-0.0127648	0.00181957	-0.0411756	1.23984	0.586192	-0.0343247	1.56346	0.54176
4	991881	G	A	-0.0127678	0.00182066	-0.0411757	1.23987	0.586173	-0.0343332	1.56369	0.541655
4	993017	T	C	-0.0129151	0.00187442	-0.0411785	1.24178	0.585225	-0.0347532	1.57498	0.53647
4	993362	C	T	-0.0129599	0.00189074	-0.0411793	1.24236	0.584937	-0.0348808	1.5784	0.534902
4	993675	T	A	-0.0130005	0.00190555	-0.0411801	1.24289	0.584676	-0.0349965	1.58151	0.533481
4	993796	T	C	-0.0130161	0.00191128	-0.0411804	1.24309	0.584575	-0.0350412	1.58272	0.532933
4	993806	A	G	-0.0130174	0.00191175	-0.0411804	1.24311	0.584567	-0.0350449	1.58282	0.532888
4	997348	A	C	-0.0134768	0.00207936	-0.0411892	1.24907	0.581619	-0.0363544	1.61801	0.516992
4	997970	A	T	-0.0135575	0.00210879	-0.0411908	1.25011	0.581102	-0.0365843	1.62419	0.514233
4	998411	A	T	-0.0136147	0.00212966	-0.0411919	1.25086	0.580736	-0.0367474	1.62857	0.512282
4	998473	A	T	-0.0136227	0.00213259	-0.041192	1.25096	0.580685	-0.0367703	1.62918	0.512009
4	998481	A	G	-0.0136238	0.00213297	-0.0411921	1.25097	0.580678	-0.0367732	1.62926	0.511973
4	998564	A	G	-0.0136345	0.0021369	-0.0411923	1.25111	0.580609	-0.0368039	1.63009	0.511607
4	998598	A	T	-0.0136389	0.00213851	-0.0411923	1.25117	0.580581	-0.0368165	1.63043	0.511457
4	998891	T	C	-0.0136769	0.00215237	-0.0411931	1.25166	0.580338	-0.0369248	1.63334	0.510165
4	998909	T	A	-0.0136793	0.00215323	-0.0411931	1.25169	0.580323	-0.0369315	1.63352	0.510086
4	999362	T	A	-0.013738	0.00217466	NA	NA	NA	-0.037099	1.63802	0.508094
4	999616	A	T	-0.013771	0.00218668	NA	NA	NA	NA	NA	NA
4	1000377	C	T	-0.0138697	0.00222269	-0.0411968	1.25416	0.579106	-0.0374742	1.6481	0.503648
4	1001586	T	G	-0.0140265	0.0022799	-0.0411998	1.25619	0.578104	-0.0379212	1.66011	0.498388
4	1001599	A	T	-0.0140282	0.00228052	-0.0411998	1.25622	0.578094	-0.037926	1.66024	0.498332
4	1004152	C	A	-0.0143593	0.00240133	-0.0412061	1.26051	0.575983	-0.0388698	1.68561	0.487352
4	1005358	T	A	-0.0145157	0.00245839	-0.0412091	1.26254	0.574988	-0.0393157	1.69759	0.482225
4	1005572	A	T	-0.0145434	0.00246852	-0.0412097	1.2629	0.574811	-0.0393948	1.69972	0.481319
4	1005595	C	G	-0.0145464	0.00246961	-0.0412097	1.26294	0.574792	-0.0394033	1.69994	0.481222
4	1005665	G	A	-0.0145555	0.00247292	-0.0412099	1.26305	0.574735	-0.0394292	1.70064	0.480926
4	1005707	A	T	-0.014561	0.00247491	-0.04121	1.26312	0.5747	-0.0394447	1.70106	0.480748
4	1005910	A	C	-0.0145873	0.00248451	-0.0412105	1.26347	0.574533	-0.0395198	1.70307	0.479891
4	1005986	C	T	-0.0145971	0.00248811	-0.0412107	1.26359	0.57447	-0.0395479	1.70383	0.47957
4	1005987	T	C	-0.0145973	0.00248816	-0.0412107	1.2636	0.574469	-0.0395482	1.70384	0.479566
4	1006032	C	T	-0.0146031	0.00249029	-0.0412108	1.26367	0.574432	-0.0395649	1.70429	0.479376
4	1006055	C	T	-0.0146061	0.00249138	-0.0412109	1.26371	0.574413	-0.0395734	1.70451	0.479279
4	1006069	T	G	-0.0146079	0.00249204	-0.0412109	1.26373	0.574402	-0.0395785	1.70465	0.47922
4	1008600	G	A	-0.0149362	0.00261181	-0.0412172	1.26799	0.572318	-0.0405142	1.7298	0.468636
4	1015555	A	T	-0.0144982	0.00311229	-0.0418651	1.29765	0.557939	-0.0430034	1.77951	0.448228
4	1020135	T	C	-0.0132608	0.00356325	-0.0427384	1.3299	0.542587	-0.0445602	1.79282	0.442882
4	1020572	C	A	-0.0131428	0.00360628	-0.0428217	1.33297	0.541138	-0.0447087	1.79409	0.442374
4	1020573	G	T	-0.0131425	0.00360638	-0.0428219	1.33298	0.541135	-0.0447091	1.79409	0.442373
4	1020596	A	T	-0.0131363	0.00360864	-0.0428263	1.33314	0.541059	-0.0447169	1.79416	0.442346
4	1020611	A	T	-0.0131322	0.00361012	-0.0428292	1.33325	0.541009	-0.044722	1.7942	0.442329
4	1020700	G	A	-0.0131082	0.00361888	-0.0428462	1.33388	0.540714	-0.0447522	1.79446	0.442226
4	1020759	T	C	-0.0130923	0.00362469	-0.0428574	1.33429	0.540519	-0.0447723	1.79463	0.442157
4	1021290	A	G	-0.0129488	0.00367697	-0.0429587	1.33803	0.538764	-0.0449528	1.79617	0.441541
4	1029280	T	A	-0.0107901	0.00446368	NA	NA	NA	NA	NA	NA
4	1032241	T	A	-0.00999012	0.00475523	-0.0450468	1.41514	0.503503	-0.0486752	1.82799	0.42899
4	1032565	T	A	-0.00990259	0.00478713	-0.0451086	1.41742	0.502487	-0.0487854	1.82893	0.428623
4	1032592	A	G	-0.00989529	0.00478979	-0.0451137	1.41761	0.502403	-0.0487945	1.82901	0.428593
4	1033231	T	C	-0.00972265	0.00485271	-0.0452355	1.42211	0.500405	-0.0490117	1.83087	0.42787
4	1034736	T	C	-0.00931604	0.00500089	-0.0455225	1.43271	0.495725	-0.0495233	1.83524	0.426171
4	1034932	A	G	-0.00926309	0.00502019	-0.0455599	1.43409	0.495118	-0.0495899	1.83581	0.42595
4	1035251	A	G	-0.0091769	0.0050516	-0.0456207	1.43634	0.494132	-0.0496984	1.83674	0.425591
4	1035286	T	G	-0.00916744	0.00505505	-0.0456274	1.43658	0.494023	-0.0497103	1.83684	0.425551
4	1035493	A	G	-0.00911152	0.00507543	-0.0456669	1.43804	0.493384	-0.0497806	1.83744	0.425318
4	1036981	A	C	-0.0087095	0.00522194	-0.0459506	1.44852	0.488809	-0.0502864	1.84177	0.423647
4	1037433	G	A	-0.00858738	0.00526644	-0.0460368	1.4517	0.487426	-0.0504401	1.84308	0.42314
4	1037822	A	G	-0.00848228	0.00530475	-0.046111	1.45444	0.486238	-0.0505723	1.84421	0.422704
4	1037890	G	C	-0.00846391	0.00531144	-0.0461239	1.45492	0.486031	-0.0505954	1.84441	0.422628
4	1038236	C	T	-0.00837043	0.00534551	-0.0461899	1.45735	0.484977	-0.050713	1.84541	0.422241
4	1041704	C	T	-0.00743347	0.00568698	NA	NA	NA	NA	NA	NA
4	1042880	T	A	-0.00711575	0.00580277	-0.0470754	1.49006	0.47101	-0.0522916	1.85891	0.417071
4	1043003	C	G	-0.00708251	0.00581488	-0.0470989	1.49092	0.470645	-0.0523334	1.85926	0.416935
4	1043010	T	C	-0.00708062	0.00581557	-0.0471002	1.49097	0.470624	-0.0523358	1.85928	0.416927
4	1043443	G	C	-0.00696364	0.0058582	-0.0471828	1.49402	0.46934	-0.052483	1.86054	0.416448
4	1043476	T	C	-0.00695472	0.00586145	-0.0471891	1.49425	0.469242	-0.0524942	1.86064	0.416411
4	1043488	T	C	-0.00695148	0.00586263	-0.0471913	1.49434	0.469206	-0.0524983	1.86067	0.416398
4	1043839	G	A	-0.00685665	0.00589719	-0.0472583	1.49681	0.468168	-0.0526176	1.86169	0.41601
4	1044265	T	C	-0.00674156	0.00593914	NA	NA	NA	NA	NA	NA
4	1044268	T	A	-0.00674075	0.00593943	NA	NA	NA	NA	NA	NA
4	1044277	A	T	-0.00673831	0.00594032	NA	NA	NA	NA	NA	NA
4	1044682	T	A	-0.00662889	0.0059802	-0.047419	1.50274	0.465681	NA	NA	NA
4	1048683	C	A	-0.00554793	0.00637414	-0.0481819	1.53092	0.454032	-0.0542641	1.87577	0.410683
4	1048709	T	A	-0.0055409	0.0063767	-0.0481869	1.5311	0.453957	-0.054273	1.87584	0.410655
4	1050157	T	C	-0.00514969	0.00651927	NA	NA	NA	NA	NA	NA
4	1051722	C	T	-0.00472687	0.00667337	-0.0487614	1.55232	0.445351	-0.0552971	1.8846	0.407371
4	1051941	T	C	-0.0046677	0.00669493	-0.0488031	1.55386	0.444731	-0.0553716	1.88523	0.407133
4	1052602	G	A	-0.00448912	0.00676001	-0.0489292	1.55851	0.442864	-0.0555963	1.88715	0.406415
4	1053070	A	G	-0.00436268	0.00680609	-0.0490184	1.56181	0.441547	-0.0557554	1.88851	0.405908
4	1053468	T	A	-0.00425515	0.00684528	-0.0490943	1.56461	0.440429	-0.0558906	1.88967	0.405477
4	1054719	A	T	-0.00391716	0.00696846	-0.0493329	1.57342	0.436932	-0.0563159	1.89331	0.404125
4	1054892	C	T	-0.00387042	0.00698549	-0.0493658	1.57464	0.43645	-0.0563747	1.89381	0.403938
4	1055085	G	A	-0.00381828	0.00700449	-0.0494026	1.576	0.435913	-0.0564403	1.89437	0.40373
4	1055095	A	G	-0.00381558	0.00700548	-0.0494045	1.57607	0.435885	-0.0564437	1.8944	0.403719
4	1059050	C	T	-0.00274704	0.0073949	-0.0501587	1.60392	0.425012	-0.0577881	1.90589	0.399473
4	1060650	T	C	-0.00231476	0.00755244	-0.0504638	1.61518	0.420682	NA	NA	NA
4	1065970	G	C	-0.000877438	0.00807625	-0.0514782	1.65264	0.406569	-0.0601403	1.926	0.392132
4	1066458	A	G	-0.000745593	0.0081243	-0.0515712	1.65608	0.405296	-0.0603062	1.92741	0.391618
4	1068817	A	G	-0.000108254	0.00835657	-0.052021	1.67269	0.399195	-0.061108	1.93427	0.389145
4	1091244	A	G	0.00284524	0.00973443	-0.0535437	1.75739	0.369384	-0.0655138	1.98214	0.372236
4	1095788	G	A	0.00302066	0.00990051	-0.0534771	1.76458	0.366953	-0.0659436	1.98935	0.369744
4	1095823	C	A	0.00302201	0.00990179	-0.0534766	1.76463	0.366934	-0.0659469	1.98941	0.369725
4	1095831	G	A	0.00302232	0.00990208	-0.0534765	1.76464	0.36693	-0.0659477	1.98942	0.369721
4	1095832	A	G	0.00302236	0.00990212	-0.0534765	1.76465	0.366929	-0.0659478	1.98942	0.36972
4	1095945	A	C	0.00302672	0.00990625	-0.0534748	1.76482	0.366869	-0.0659585	1.9896	0.369658
4	1096085	A	G	0.00303213	0.00991137	-0.0534728	1.76505	0.366794	-0.0659717	1.98982	0.369582
4	1096088	A	G	0.00303224	0.00991148	-0.0534727	1.76505	0.366793	-0.065972	1.98983	0.36958
4	1096138	G	C	0.00303417	0.0099133	-0.053472	1.76513	0.366766	-0.0659767	1.98991	0.369553
4	1096152	C	A	0.00303471	0.00991381	-0.0534718	1.76515	0.366759	-0.065978	1.98993	0.369545
4	1096163	C	A	0.00303514	0.00991422	-0.0534716	1.76517	0.366753	-0.0659791	1.98995	0.369539
4	1096167	C	T	0.00303529	0.00991436	-0.0534716	1.76518	0.366751	-0.0659795	1.98995	0.369537
4	1096189	G	A	0.00303614	0.00991517	-0.0534712	1.76521	0.366739	-0.0659815	1.98999	0.369525
4	1098376	T	G	0.00312057	0.0099951	-0.0534392	1.76867	0.365575	-0.0661884	1.99346	0.368331
4	1099125	G	T	0.00314948	0.0100225	-0.0534282	1.76985	0.365177	-0.0662593	1.99465	0.367923
4	1100140	A	T	0.00318867	0.0100596	-0.0534134	1.77146	0.364638	-0.0663553	1.99626	0.367371
4	1100163	G	A	0.00318955	0.0100604	-0.053413	1.7715	0.364626	-0.0663574	1.9963	0.367359
4	1100168	T	C	0.00318975	0.0100606	-0.0534129	1.7715	0.364623	-0.0663579	1.9963	0.367356
4	1100199	A	T	0.00319094	0.0100617	-0.0534125	1.77155	0.364607	-0.0663608	1.99635	0.367339
4	1100202	T	G	0.00319106	0.0100618	-0.0534125	1.77156	0.364605	-0.0663611	1.99636	0.367337
4	1100213	T	G	0.00319148	0.0100622	-0.0534123	1.77158	0.3646	-0.0663622	1.99637	0.367331
4	1100243	G	A	0.00319264	0.0100633	-0.0534119	1.77162	0.364584	-0.066365	1.99642	0.367315
4	1100315	A	G	0.00319542	0.010066	-0.0534108	1.77174	0.364546	-0.0663718	1.99654	0.367276
4	1100318	G	A	0.00319554	0.0100661	-0.0534108	1.77174	0.364544	-0.0663721	1.99654	0.367274
4	1100363	C	A	0.00319728	0.0100677	-0.0534101	1.77181	0.36452	-0.0663764	1.99661	0.36725
4	1100412	T	A	0.00319917	0.0100695	-0.0534094	1.77189	0.364494	-0.066381	1.99669	0.367223
4	1100413	G	T	0.00319921	0.0100695	-0.0534094	1.77189	0.364494	-0.0663811	1.99669	0.367223
4	1100427	C	A	0.00319975	0.0100701	-0.0534092	1.77191	0.364486	-0.0663824	1.99671	0.367215
4	1100432	A	C	0.00319994	0.0100702	-0.0534091	1.77192	0.364483	-0.0663829	1.99672	0.367212
4	1100439	G	T	0.00320021	0.0100705	-0.053409	1.77193	0.36448	-0.0663835	1.99673	0.367209
4	1100499	C	A	0.00320253	0.0100727	-0.0534081	1.77203	0.364448	-0.0663892	1.99683	0.367176
4	1100673	G	A	0.00320924	0.0100791	-0.0534056	1.7723	0.364356	-0.0664057	1.9971	0.367081
4	1100699	G	C	0.00321025	0.01008	-0.0534052	1.77234	0.364342	-0.0664081	1.99715	0.367067
4	1100703	T	A	0.0032104	0.0100801	-0.0534051	1.77235	0.36434	-0.0664085	1.99715	0.367065
4	1100718	C	A	0.00321098	0.0100807	-0.0534049	1.77237	0.364332	-0.0664099	1.99718	0.367057
4	1100813	G	T	0.00321465	0.0100842	-0.0534035	1.77252	0.364282	-0.0664189	1.99733	0.367005
4	1100886	A	C	0.00321747	0.0100868	-0.0534024	1.77264	0.364243	-0.0664258	1.99744	0.366966
4	1101045	A	C	0.0032236	0.0100926	-0.0534001	1.77289	0.364159	-0.0664409	1.99769	0.366879
4	1101237	A	G	0.00323102	0.0100997	-0.0533973	1.7732	0.364057	-0.066459	1.998	0.366775
4	1101598	A	C	0.00324495	0.0101129	-0.053392	1.77377	0.363866	-0.0664932	1.99857	0.366579
4	1101623	T	C	0.00324592	0.0101138	-0.0533916	1.77381	0.363853	-0.0664955	1.99861	0.366566
4	1101642	A	G	0.00324665	0.0101145	-0.0533914	1.77384	0.363843	-0.0664973	1.99864	0.366555
4	1101647	T	C	0.00324684	0.0101147	-0.0533913	1.77384	0.36384	-0.0664978	1.99865	0.366553
4	1101651	G	A	0.003247	0.0101148	-0.0533912	1.77385	0.363838	-0.0664982	1.99866	0.36655
4	1101655	G	T	0.00324715	0.0101149	-0.0533912	1.77386	0.363836	NA	NA	NA
4	1101659	C	A	0.00324731	0.0101151	-0.0533911	1.77386	0.363834	-0.0664989	1.99867	0.366546
4	1101663	A	G	0.00324746	0.0101152	-0.0533911	1.77387	0.363832	-0.0664993	1.99868	0.366544
4	1101672	A	G	0.00324781	0.0101156	-0.0533909	1.77388	0.363827	-0.0665002	1.99869	0.366539
4	1101712	T	A	0.00324935	0.010117	-0.0533903	1.77395	0.363806	-0.066504	1.99875	0.366517
4	1101757	G	A	0.00325109	0.0101187	-0.0533897	1.77402	0.363782	-0.0665082	1.99882	0.366493
4	1101761	C	A	0.00325124	0.0101188	-0.0533896	1.77402	0.36378	-0.0665086	1.99883	0.366491
4	1101776	C	T	0.00325182	0.0101194	-0.0533894	1.77405	0.363772	-0.06651	1.99886	0.366483
4	1101831	G	T	0.00325395	0.0101214	-0.0533886	1.77413	0.363743	-0.0665152	1.99894	0.366453
4	1101956	A	T	0.00325877	0.0101259	-0.0533868	1.77433	0.363677	-0.066527	1.99914	0.366385
4	1101958	G	C	0.00325885	0.010126	-0.0533867	1.77434	0.363676	-0.0665272	1.99914	0.366384
4	1102060	G	A	0.00326279	0.0101297	-0.0533852	1.7745	0.363622	-0.0665369	1.99931	0.366328
4	1102362	G	A	0.00327445	0.0101408	-0.0533808	1.77497	0.363462	-0.0665654	1.99979	0.366165
4	1102392	A	T	0.0032756	0.0101419	-0.0533804	1.77502	0.363446	-0.0665683	1.99983	0.366148
4	1102488	A	G	0.00327931	0.0101454	-0.053379	1.77517	0.363395	-0.0665774	1.99999	0.366096
4	1102534	C	G	0.00328109	0.0101471	-0.0533783	1.77525	0.363371	-0.0665817	2.00006	0.366071
4	1102555	G	C	0.0032819	0.0101478	-0.053378	1.77528	0.36336	-0.0665837	2.00009	0.36606
4	1102558	A	G	0.00328201	0.0101479	-0.0533779	1.77528	0.363358	-0.066584	2.0001	0.366058
4	1102792	A	G	0.00329105	0.0101565	-0.0533745	1.77565	0.363235	-0.0666061	2.00047	0.365932
4	1102797	A	G	0.00329124	0.0101567	-0.0533744	1.77566	0.363232	-0.0666066	2.00048	0.365929
4	1102846	G	A	0.00329313	0.0101585	-0.0533737	1.77574	0.363206	-0.0666112	2.00055	0.365902
4	1102849	A	G	0.00329325	0.0101586	-0.0533737	1.77575	0.363205	-0.0666115	2.00056	0.365901
4	1102926	T	C	0.00329622	0.0101614	-0.0533726	1.77587	0.363164	-0.0666188	2.00068	0.365859
4	1111429	G	T	0.00362447	0.0104722	-0.053248	1.78932	0.358699	-0.0674231	2.01418	0.361277
4	1115396	G	A	0.00377762	0.0106172	NA	NA	NA	NA	NA	NA
4	1116193	T	A	0.00380839	0.0106463	NA	NA	NA	NA	NA	NA
4	1116206	T	A	0.00380889	0.0106468	NA	NA	NA	NA	NA	NA
4	1117238	T	A	0.00384873	0.0106845	-0.0531629	1.79851	0.355679	-0.0679725	2.02339	0.358176
4	1117777	G	C	0.00386953	0.0107042	-0.053155	1.79936	0.3554	NA	NA	NA
4	1117782	A	T	0.00386973	0.0107044	-0.053155	1.79937	0.355398	NA	NA	NA
4	1118076	A	T	0.00388108	0.0107151	NA	NA	NA	NA	NA	NA
4	1118996	C	G	0.00391659	0.0107487	-0.0531372	1.80129	0.35477	-0.0681388	2.02618	0.357242
4	1121179	G	T	0.00400087	0.0108285	NA	NA	NA	NA	NA	NA
4	1121346	C	A	0.00400731	0.0108346	-0.0531027	1.805	0.353558	-0.0683611	2.02991	0.355997
4	1121591	G	A	0.00401677	0.0108436	-0.0530992	1.80539	0.353432	-0.0683843	2.0303	0.355867
4	1121759	T	C	0.00402326	0.0108497	-0.0530967	1.80566	0.353346	-0.0684002	2.03057	0.355779
4	1125100	T	C	0.00415224	0.0109718	-0.0530478	1.81094	0.351631	NA	NA	NA
4	1125170	T	A	0.00415494	0.0109744	NA	NA	NA	NA	NA	NA
4	1125172	T	A	0.00415502	0.0109745	NA	NA	NA	NA	NA	NA
4	1125404	A	C	0.00416397	0.0109829	-0.0530433	1.81142	0.351475	-0.0687449	2.03635	0.353856
4	1125524	T	C	0.0041686	0.0109873	-0.0530416	1.81161	0.351414	-0.0687563	2.03655	0.353793
4	1126727	A	T	0.00421505	0.0110313	-0.0530239	1.81352	0.350799	-0.0688701	2.03845	0.35316
4	1126733	A	G	0.00421528	0.0110315	-0.0530238	1.81353	0.350796	-0.0688706	2.03846	0.353157
4	1127597	T	C	0.00424863	0.0110631	-0.0530112	1.81489	0.350354	-0.0689524	2.03984	0.352704
4	1127660	C	G	0.00425106	0.0110654	-0.0530103	1.81499	0.350322	-0.0689583	2.03994	0.352671
4	1128381	C	T	0.0042789	0.0110917	-0.0529997	1.81613	0.349955	-0.0690265	2.04108	0.352293
4	1128451	T	G	0.0042816	0.0110943	-0.0529987	1.81624	0.349919	-0.0690331	2.04119	0.352256
4	1128546	A	G	0.00428527	0.0110978	-0.0529973	1.81639	0.34987	-0.0690421	2.04134	0.352206
4	1128547	A	T	0.00428531	0.0110978	-0.0529973	1.8164	0.34987	-0.0690422	2.04134	0.352206
4	1128588	T	A	0.00428689	0.0110993	-0.0529967	1.81646	0.349849	-0.0690461	2.04141	0.352184
4	1128595	A	G	0.00428716	0.0110996	-0.0529966	1.81647	0.349845	-0.0690468	2.04142	0.35218
4	1128607	T	G	0.00428762	0.0111	-0.0529964	1.81649	0.349839	-0.0690479	2.04144	0.352174
4	1129452	G	A	0.00432024	0.0111309	-0.052984	1.81783	0.349409	-0.0691278	2.04278	0.351732
4	1129482	A	T	0.0043214	0.011132	-0.0529836	1.81787	0.349394	-0.0691307	2.04283	0.351716
4	1129531	T	A	0.00432329	0.0111338	-0.0529829	1.81795	0.349369	-0.0691353	2.0429	0.35169
4	1129571	G	T	0.00432484	0.0111352	-0.0529823	1.81802	0.349348	-0.0691391	2.04297	0.351669
4	1130127	C	G	0.0043463	0.0111556	-0.0529741	1.81889	0.349066	-0.0691917	2.04385	0.351378
4	1130187	T	A	0.00434862	0.0111578	-0.0529732	1.81899	0.349035	-0.0691973	2.04395	0.351347
4	1130328	C	T	0.00435406	0.0111629	-0.0529712	1.81921	0.348963	-0.0692107	2.04417	0.351273
4	1130663	A	G	0.00436699	0.0111752	NA	NA	NA	-0.0692424	2.0447	0.351098
4	1130666	C	T	0.00436711	0.0111753	NA	NA	NA	-0.0692427	2.04471	0.351097
4	1130733	T	C	0.0043697	0.0111777	-0.0529653	1.81985	0.348758	-0.069249	2.04481	0.351062
4	1130744	A	T	0.00437012	0.0111781	-0.0529651	1.81987	0.348752	-0.06925	2.04483	0.351056
4	1130760	C	T	0.00437074	0.0111787	-0.0529649	1.8199	0.348744	-0.0692515	2.04485	0.351047
4	1130761	T	G	0.00437078	0.0111787	-0.0529648	1.8199	0.348743	-0.0692516	2.04486	0.351047
4	1130770	C	T	0.00437112	0.0111791	-0.0529647	1.81991	0.348739	-0.0692525	2.04487	0.351042
4	1130942	G	A	0.00437776	0.0111853	-0.0529622	1.82018	0.348651	-0.0692688	2.04514	0.350952
4	1131167	A	G	0.00438645	0.0111936	-0.0529589	1.82054	0.348537	-0.06929	2.0455	0.350835
4	1131229	A	T	0.00438884	0.0111958	-0.052958	1.82064	0.348506	-0.0692959	2.0456	0.350803
4	1131284	A	G	0.00439097	0.0111978	-0.0529572	1.82073	0.348478	-0.0693011	2.04569	0.350774
4	1131323	A	G	0.00439247	0.0111993	-0.0529566	1.82079	0.348458	-0.0693048	2.04575	0.350753
4	1131369	C	T	0.00439425	0.011201	-0.0529559	1.82086	0.348435	-0.0693091	2.04582	0.350729
4	1131395	T	C	0.00439525	0.0112019	-0.0529556	1.8209	0.348421	-0.0693116	2.04586	0.350716
4	1133280	A	G	0.00446802	0.0112708	-0.0529279	1.82388	0.347466	-0.0694899	2.04885	0.349733
4	1133473	A	T	0.00447547	0.0112779	-0.0529251	1.82419	0.347368	-0.0695082	2.04916	0.349632
4	1133540	C	T	0.00447806	0.0112803	-0.0529241	1.82429	0.347334	-0.0695145	2.04927	0.349598
4	1133547	A	T	0.00447833	0.0112806	-0.052924	1.8243	0.347331	-0.0695152	2.04928	0.349594
4	1133565	A	G	0.00447902	0.0112812	-0.0529238	1.82433	0.347321	-0.0695169	2.04931	0.349585
4	1133614	T	C	0.00448091	0.011283	-0.0529231	1.82441	0.347297	-0.0695215	2.04938	0.349559
4	1133619	A	G	0.00448111	0.0112832	-0.052923	1.82442	0.347294	-0.069522	2.04939	0.349556
4	1133621	G	C	0.00448118	0.0112833	-0.052923	1.82442	0.347293	-0.0695222	2.0494	0.349555
4	1133626	G	C	0.00448138	0.0112834	-0.0529229	1.82443	0.347291	-0.0695226	2.0494	0.349553
4	1134449	A	C	0.00451315	0.0113135	-0.0529108	1.82573	0.346874	-0.0696005	2.05071	0.349125
4	1134451	T	A	0.00451323	0.0113136	-0.0529108	1.82573	0.346873	-0.0696007	2.05071	0.349124
4	1134459	C	A	0.00451354	0.0113139	-0.0529107	1.82575	0.346869	-0.0696014	2.05073	0.349119
4	1134466	A	T	0.00451381	0.0113141	-0.0529106	1.82576	0.346866	-0.0696021	2.05074	0.349116
4	1134777	G	C	0.00452581	0.0113255	-0.052906	1.82625	0.346709	-0.0696315	2.05123	0.348954
4	1136618	T	A	0.00459688	0.0113928	-0.0528791	1.82916	0.34578	-0.0698056	2.05415	0.347998
4	1136696	A	G	0.00459989	0.0113957	-0.0528779	1.82929	0.34574	-0.069813	2.05428	0.347958
4	1136710	G	T	0.00460043	0.0113962	-0.0528777	1.82931	0.345733	-0.0698143	2.0543	0.347951
4	1136749	T	G	0.00460194	0.0113976	-0.0528771	1.82937	0.345714	-0.069818	2.05436	0.34793
4	1136848	G	A	0.00460576	0.0114012	NA	NA	NA	-0.0698274	2.05452	0.347879
4	1136963	G	A	0.0046102	0.0114054	-0.052874	1.82971	0.345606	-0.0698383	2.0547	0.347819
4	1136975	G	A	0.00461066	0.0114058	-0.0528738	1.82973	0.3456	-0.0698394	2.05472	0.347813
4	1136990	A	G	0.00461124	0.0114064	-0.0528736	1.82975	0.345592	-0.0698408	2.05474	0.347805
4	1137000	T	G	0.00461163	0.0114068	-0.0528735	1.82977	0.345587	-0.0698418	2.05476	0.3478
4	1137009	A	G	0.00461198	0.0114071	-0.0528733	1.82978	0.345583	-0.0698426	2.05477	0.347796
4	1137011	A	G	0.00461205	0.0114072	-0.0528733	1.82978	0.345582	-0.0698428	2.05478	0.347795
4	1137024	A	T	0.00461256	0.0114076	-0.0528731	1.8298	0.345575	-0.069844	2.0548	0.347788
4	1137058	G	A	0.00461387	0.0114089	-0.0528726	1.82986	0.345558	-0.0698473	2.05485	0.34777
4	1137077	A	C	0.0046146	0.0114096	-0.0528723	1.82989	0.345549	-0.0698491	2.05488	0.34776
4	1137571	G	T	0.00463367	0.0114276	-0.0528651	1.83067	0.3453	-0.0698958	2.05566	0.347505
4	1137593	A	T	0.00463452	0.0114284	-0.0528648	1.8307	0.345289	NA	NA	NA
4	1137597	C	T	0.00463468	0.0114286	-0.0528647	1.83071	0.345287	NA	NA	NA
4	1137670	G	A	0.00463749	0.0114313	-0.0528636	1.83083	0.34525	-0.0699051	2.05582	0.347453
4	1137678	C	T	0.0046378	0.0114315	-0.0528635	1.83084	0.345246	-0.0699059	2.05583	0.347449
4	1137765	T	A	0.00464116	0.0114347	-0.0528623	1.83098	0.345202	-0.0699141	2.05597	0.347404
4	1137767	T	A	0.00464124	0.0114348	-0.0528622	1.83098	0.345201	-0.0699143	2.05598	0.347403
4	1137820	T	A	0.00464329	0.0114367	-0.0528614	1.83106	0.345175	-0.0699193	2.05606	0.347376
4	1137860	T	A	0.00464483	0.0114382	-0.0528609	1.83113	0.345154	-0.0699231	2.05612	0.347355
4	1137906	T	G	0.00464661	0.0114399	-0.0528602	1.8312	0.345131	-0.0699275	2.0562	0.347331
4	1137955	A	T	0.0046485	0.0114417	-0.0528595	1.83128	0.345107	-0.0699321	2.05627	0.347306
4	1137972	T	C	0.00464915	0.0114423	-0.0528592	1.8313	0.345098	-0.0699337	2.0563	0.347297
4	1138034	C	T	0.00465155	0.0114446	-0.0528583	1.8314	0.345067	-0.0699396	2.0564	0.347265
4	1138043	G	T	0.00465189	0.0114449	-0.0528582	1.83142	0.345062	-0.0699404	2.05641	0.34726
4	1138082	T	C	0.0046534	0.0114463	-0.0528576	1.83148	0.345043	-0.0699441	2.05648	0.34724
4	1138083	A	C	0.00465344	0.0114463	-0.0528576	1.83148	0.345042	-0.0699442	2.05648	0.347239
4	1138092	C	G	0.00465379	0.0114467	-0.0528575	1.83149	0.345038	-0.0699451	2.05649	0.347235
4	1138118	C	T	0.00465479	0.0114476	-0.0528571	1.83154	0.345025	-0.0699475	2.05653	0.347221
4	1138121	A	G	0.00465491	0.0114477	-0.052857	1.83154	0.345023	-0.0699478	2.05654	0.34722
4	1138146	G	C	0.00465587	0.0114486	-0.0528567	1.83158	0.345011	-0.0699502	2.05658	0.347207
4	1138147	G	C	0.00465591	0.0114487	-0.0528567	1.83158	0.34501	-0.0699503	2.05658	0.347206
4	1138200	C	A	0.00465796	0.0114506	-0.0528559	1.83167	0.344983	-0.0699553	2.05666	0.347179
4	1138263	C	T	0.00466039	0.0114529	-0.052855	1.83176	0.344952	-0.0699612	2.05676	0.347146
4	1138334	T	C	0.00466313	0.0114555	-0.0528539	1.83188	0.344916	-0.069968	2.05688	0.34711
4	1138385	A	G	0.0046651	0.0114574	-0.0528532	1.83196	0.34489	-0.0699728	2.05696	0.347083
4	1138389	C	T	0.00466525	0.0114575	-0.0528531	1.83196	0.344888	-0.0699732	2.05696	0.347081
4	1138393	C	T	0.00466541	0.0114577	-0.0528531	1.83197	0.344886	-0.0699735	2.05697	0.347079
4	1138399	T	A	0.00466564	0.0114579	-0.052853	1.83198	0.344883	-0.0699741	2.05698	0.347076
4	1138509	T	A	0.00466988	0.0114619	-0.0528514	1.83215	0.344828	-0.0699845	2.05715	0.347019
4	1138618	A	C	0.00467409	0.0114659	-0.0528498	1.83233	0.344773	-0.0699948	2.05733	0.346963
4	1138722	T	G	0.00467811	0.0114697	-0.0528482	1.83249	0.344721	-0.0700047	2.05749	0.346909
4	1138758	A	T	0.0046795	0.011471	-0.0528477	1.83255	0.344703	-0.0700081	2.05755	0.34689
4	1138862	C	A	0.00468351	0.0114748	-0.0528462	1.83271	0.344651	-0.0700179	2.05771	0.346837
4	1138904	T	A	0.00468513	0.0114764	-0.0528456	1.83278	0.34463	-0.0700219	2.05778	0.346815
4	1139262	G	T	0.00469895	0.0114894	-0.0528403	1.83335	0.34445	-0.0700557	2.05835	0.34663
4	1139263	G	A	0.00469899	0.0114895	-0.0528403	1.83335	0.344449	-0.0700558	2.05835	0.346629
4	1139397	G	T	0.00470416	0.0114944	-0.0528383	1.83356	0.344382	-0.0700685	2.05856	0.34656
4	1139403	G	A	0.0047044	0.0114946	-0.0528383	1.83357	0.344379	-0.0700691	2.05857	0.346557
4	1139446	C	A	0.00470606	0.0114962	-0.0528376	1.83364	0.344358	-0.0700731	2.05864	0.346535
4	1139834	G	T	0.00472103	0.0115103	-0.0528319	1.83425	0.344163	-0.0701098	2.05926	0.346334
4	1141922	A	G	0.00480164	0.0115867	-0.0528014	1.83755	0.343117	-0.0703073	2.06257	0.345258
4	1143297	A	T	0.00485472	0.0116369	NA	NA	NA	NA	NA	NA
4	1143327	G	A	0.00485588	0.011638	-0.0527808	1.83978	0.342415	NA	NA	NA
4	1143422	C	T	0.00485955	0.0116415	-0.0527794	1.83993	0.342368	-0.0704492	2.06495	0.344486
4	1143460	G	A	0.00486101	0.0116429	-0.0527788	1.83999	0.342349	-0.0704528	2.06501	0.344467
4	1143461	G	T	0.00486105	0.0116429	-0.0527788	1.83999	0.342348	-0.0704529	2.06501	0.344466
5	38545	T	G	-0.00327368	0.0102363	-0.000459672	0.929137	0.749719	NA	NA	NA
5	38655	G	C	-0.00327169	0.0102372	-0.000477166	0.929317	0.749622	-0.0220025	2.26816	0.284111
5	40016	T	G	-0.00324699	0.0102484	-0.000693622	0.931544	0.748418	-0.021331	2.2547	0.287787
5	42711	A	T	-0.00319808	0.0102706	NA	NA	NA	NA	NA	NA
5	48480	T	A	-0.00309337	0.0103181	-0.00203975	0.945395	0.740924	-0.0171555	2.17095	0.311664
5	48489	T	A	-0.00309321	0.0103182	-0.00204118	0.945409	0.740916	-0.017151	2.17086	0.311691
5	50302	T	A	-0.00306031	0.0103331	-0.00232953	0.948376	0.73931	NA	NA	NA
5	50373	T	A	-0.00305902	0.0103337	NA	NA	NA	NA	NA	NA
5	51743	A	C	-0.00303415	0.010345	-0.0025587	0.950734	0.738034	-0.0155458	2.13866	0.321347
5	53387	C	T	-0.00300432	0.0103585	-0.00282017	0.953425	0.736578	NA	NA	NA
5	54124	T	C	-0.00299094	0.0103646	-0.00293738	0.954631	0.735925	-0.0143711	2.11511	0.328585
5	54317	A	T	-0.00298744	0.0103662	NA	NA	NA	NA	NA	NA
5	57823	T	G	-0.00292381	0.010395	-0.00352568	0.960684	0.732649	NA	NA	NA
5	58360	C	T	-0.00291406	0.0103994	-0.00361108	0.961563	0.732174	-0.0122814	2.07319	0.341826
5	59679	A	G	-0.00289012	0.0104103	-0.00382086	0.963721	0.731006	-0.0116307	2.06014	0.346046
5	60247	T	C	-0.00287981	0.010415	-0.0039112	0.964651	0.730503	NA	NA	NA
5	60285	A	G	-0.00287912	0.0104153	-0.00391724	0.964713	0.730469	-0.0113317	2.05415	0.348
5	65522	T	C	-0.00278408	0.0104584	NA	NA	NA	NA	NA	NA
5	67494	T	A	-0.00274829	0.0104746	-0.00506377	0.97651	0.724087	-0.00777531	1.98282	0.372001
5	76895	C	A	-0.00257767	0.010552	NA	NA	NA	NA	NA	NA
5	77829	G	A	-0.00256072	0.0105597	NA	NA	NA	NA	NA	NA
5	77831	C	A	-0.00256068	0.0105597	-0.00670779	0.993426	0.714945	NA	NA	NA
5	78409	G	C	-0.00255019	0.0105645	-0.00679971	0.994372	0.714434	-0.00239062	1.87482	0.411039
5	79598	T	C	-0.00252861	0.0105742	NA	NA	NA	NA	NA	NA
5	84635	A	T	-0.0024372	0.0106157	-0.00778991	1.00456	0.708935	0.000680854	1.81322	0.434782
5	84988	C	T	-0.00243079	0.0106186	-0.00784605	1.00514	0.708623	0.000854999	1.80973	0.43616
5	88764	C	G	-0.00236226	0.0106497	-0.00844659	1.01132	0.705292	0.00271781	1.77237	0.451118
5	90010	A	T	-0.00233965	0.0106599	-0.00864476	1.01336	0.704194	0.0033325	1.76004	0.45614
5	91908	T	C	-0.0023052	0.0106756	-0.00894662	1.01646	0.702521	0.00426884	1.74126	0.463871
5	92082	A	G	-0.00230204	0.010677	-0.00897429	1.01675	0.702367	0.00435468	1.73954	0.464584
5	92221	C	T	-0.00229952	0.0106781	-0.0089964	1.01697	0.702245	0.00442325	1.73816	0.465155
5	93226	G	C	-0.00228128	0.0106864	-0.00915623	1.01862	0.70136	0.00491905	1.72822	0.469297
5	96407	C	G	-0.00222355	0.0107126	-0.00966215	1.02382	0.698559	0.00648833	1.69674	0.482585
5	97454	A	G	-0.00220454	0.0107212	-0.00982866	1.02554	0.697638	0.00700485	1.68638	0.487018
5	103105	C	G	-0.00210198	0.0107677	-0.0107274	1.03478	0.69267	0.00979266	1.63047	0.511437
5	103635	T	C	-0.00209237	0.0107721	-0.0108117	1.03565	0.692205	0.0100541	1.62523	0.513769
5	104579	C	T	-0.00207523	0.0107799	-0.0109618	1.0372	0.691376	0.0105198	1.61589	0.51794
5	108646	G	A	-0.00200142	0.0108133	NA	NA	NA	NA	NA	NA
5	118530	A	G	-0.00180194	0.0108821	-0.013179	1.06012	0.679111	0.0173485	1.47794	0.581997
5	120733	A	G	-0.00153341	0.0105943	-0.0135103	1.06475	0.676642	0.0171279	1.45828	0.591464
5	122506	G	A	-0.00131729	0.0103627	-0.0137769	1.06847	0.674656	0.0169503	1.44246	0.599138
5	124070	C	T	-0.00112664	0.0101584	-0.0140122	1.07176	0.672906	0.0167937	1.42851	0.605945
5	126837	A	C	-0.000789361	0.00979701	-0.0144283	1.07758	0.669814	0.0165166	1.40382	0.618071
5	129741	T	C	-0.000435378	0.00941767	NA	NA	NA	NA	NA	NA
5	132132	T	C	-0.000143928	0.00910534	-0.0152247	1.08871	0.663912	0.0159863	1.35658	0.641538
5	132135	A	C	-0.000143562	0.00910495	-0.0152251	1.08871	0.663908	0.015986	1.35655	0.641551
5	132201	T	C	-0.000135517	0.00909633	-0.015235	1.08885	0.663835	0.0159794	1.35596	0.641845
5	132297	T	C	-0.000123815	0.00908379	-0.0152495	1.08905	0.663728	0.0159698	1.35511	0.642274
5	134971	A	T	0.000202132	0.0087345	-0.0156516	1.09468	0.660755	0.015702	1.33125	0.65424
5	138258	C	A	0.0006028	0.00830513	-0.016146	1.10158	0.657108	0.0153729	1.30192	0.669031
5	140653	T	C	0.000894738	0.00799228	-0.0165062	1.10662	0.654456	NA	NA	NA
5	141134	A	G	0.00095337	0.00792945	NA	NA	NA	NA	NA	NA
5	141892	G	A	0.00104577	0.00783044	-0.0166925	1.10922	0.653085	0.0150089	1.2695	0.685462
5	144575	A	T	0.00137281	0.00747997	-0.017096	1.11486	0.650122	0.0147402	1.24556	0.697628
5	145644	T	C	0.00150312	0.00734033	-0.0172568	1.11711	0.648943	NA	NA	NA
5	146129	A	G	0.00156223	0.00727698	-0.0173298	1.11813	0.648408	0.0145846	1.2317	0.704682
5	146138	C	G	0.00156333	0.0072758	-0.0173311	1.11815	0.648398	0.0145837	1.23162	0.704723
5	146696	A	G	0.00163135	0.00720291	-0.017415	1.11932	0.647784	0.0145278	1.22664	0.707257
5	147883	T	A	0.00177604	0.00704786	NA	NA	NA	NA	NA	NA
5	148895	T	G	0.0018994	0.00691567	NA	NA	NA	0.0143076	1.20702	0.717241
5	148916	T	A	0.00190196	0.00691292	-0.0177489	1.12399	0.64534	NA	NA	NA
5	149430	A	T	0.00196461	0.00684578	NA	NA	NA	NA	NA	NA
5	150460	T	A	0.00209016	0.00671124	-0.0179811	1.12723	0.643643	0.0141509	1.19306	0.724342
5	151033	G	T	0.00216001	0.00663639	-0.0180673	1.12844	0.643014	0.0140935	1.18794	0.726941
5	160347	T	G	0.00329534	0.00541974	-0.0194681	1.14802	0.632825	0.0131607	1.10484	0.768909
5	160808	C	A	0.00335153	0.00535952	-0.0195374	1.14898	0.632323	0.0131146	1.10073	0.770966
5	161028	A	T	0.00337835	0.00533078	-0.0195705	1.14945	0.632083	0.0130925	1.09877	0.771946
5	162518	T	C	0.00355997	0.00513615	-0.0197946	1.15258	0.630462	0.0129433	1.08547	0.77857
5	167841	A	G	0.00420882	0.00444083	-0.0205952	1.16377	0.624686	0.0124103	1.03798	0.801949
5	167982	T	A	0.004226	0.00442241	-0.0206164	1.16406	0.624533	0.0123961	1.03672	0.802561
5	172444	G	C	0.0047699	0.00383956	-0.0212875	1.17344	0.619713	0.0119493	0.99691	0.82171
5	172801	A	G	0.00481341	0.00379293	-0.0213412	1.17419	0.619328	0.0119135	0.993725	0.823221
5	179498	T	A	0.00562974	0.00291813	NA	NA	NA	NA	NA	NA
5	180847	A	G	0.00579418	0.00274192	-0.0225513	1.19111	0.610691	0.0111078	0.921938	0.856302
5	183547	C	A	0.0061233	0.00238923	-0.0229573	1.19678	0.607807	0.0108374	0.897848	0.866915
5	184134	G	A	0.00619485	0.00231255	-0.0230456	1.19802	0.607181	NA	NA	NA
5	184143	G	A	0.00619595	0.00231137	-0.023047	1.19803	0.607172	NA	NA	NA
5	184727	G	T	0.00626713	0.00223509	NA	NA	NA	NA	NA	NA
5	187011	A	G	0.00654554	0.00193674	-0.0234783	1.20406	0.604119	0.0104905	0.866941	0.880108
5	192222	T	C	0.00718073	0.00125605	-0.024262	1.21502	0.598596	NA	NA	NA
5	194907	T	A	0.00750802	0.000905318	-0.0246658	1.22066	0.595761	NA	NA	NA
5	198958	G	A	0.00784839	0.000407857	-0.0248601	1.22041	0.595884	0.00937712	0.764261	0.919902
5	199761	C	T	0.00779791	0.000337643	-0.0245796	1.21363	0.599292	0.00938758	0.761376	0.920918
5	206650	A	C	0.00736479	-0.000264733	-0.0221728	1.15544	0.628984	0.00947731	0.736628	0.929391
5	207544	A	T	0.00730858	-0.000342905	-0.0218605	1.14788	0.632893	0.00948895	0.733416	0.930458
5	213816	C	A	0.00691425	-0.00089133	-0.0196693	1.0949	0.660635	0.00957064	0.710884	0.937714
5	214681	T	A	0.00685987	-0.000966966	-0.0193671	1.0876	0.664501	0.00958191	0.707776	0.938684
5	216203	A	C	0.00676418	-0.00110005	-0.0188354	1.07474	0.671323	0.00960173	0.702309	0.940371
5	217896	T	C	0.00665774	-0.00124809	-0.0182439	1.06044	0.678941	0.00962378	0.696227	0.94222
5	219220	T	C	0.0065745	-0.00136386	-0.0177813	1.04925	0.684917	0.00964103	0.69147	0.943646
5	222935	T	G	0.00634093	-0.0016887	-0.0164835	1.01787	0.701763	0.00968941	0.678124	0.947547
5	232815	C	T	0.00571977	-0.00255261	NA	NA	NA	0.0098181	0.64263	0.957205
5	232905	A	G	0.00571411	-0.00256048	-0.0130003	0.933648	0.747279	0.00981927	0.642307	0.957288
5	241490	T	G	0.00517436	-0.00331115	-0.0100011	0.861127	0.786322	0.00993108	0.611465	0.964805
5	249956	T	G	0.00464209	-0.00405142	-0.00704336	0.789611	0.824003	0.0100414	0.581051	0.971416
5	258836	A	T	0.0040838	-0.00482789	-0.00394103	0.714597	0.861805	0.010157	0.54915	0.977494
5	262265	T	A	0.00386822	-0.00512772	NA	NA	NA	NA	NA	NA
5	266206	G	T	0.00362044	-0.00547233	-0.00136623	0.652339	0.891119	0.010253	0.522673	0.981882
5	269366	A	G	0.00342177	-0.00574864	-0.000262247	0.625645	0.902947	0.0102942	0.511321	0.983584
5	275034	A	G	0.00306541	-0.00624425	0.00171793	0.577765	0.922825	0.010368	0.490959	0.986375
5	275111	G	A	0.00306057	-0.00625098	0.00174484	0.577114	0.923082	0.010369	0.490682	0.986411
5	285996	G	A	0.00184118	-0.00667023	0.00068355	0.573553	0.924484	NA	NA	NA
5	288859	T	C	0.00147153	-0.0067297	-4.03549e-05	0.580698	0.921661	NA	NA	NA
5	291917	C	T	0.00107671	-0.00679321	-0.000813565	0.58833	0.918597	0.00943852	0.478228	0.987953
5	302306	G	T	-0.000264644	-0.007009	-0.00344041	0.614259	0.907836	0.00871533	0.476699	0.988134
5	305766	T	A	-0.000711374	-0.00708087	-0.00431526	0.622894	0.904137	0.00847447	0.47619	0.988194
5	308027	C	T	-0.0010033	-0.00712783	-0.00488695	0.628537	0.901689	0.00831708	0.475858	0.988233
5	311381	G	C	-0.00143634	-0.00719749	-0.005735	0.636908	0.898017	0.00808361	0.475364	0.98829
5	311868	G	A	-0.00149922	-0.00720761	-0.00585814	0.638123	0.897479	NA	NA	NA
5	315803	A	G	-0.00200728	-0.00728934	NA	NA	NA	NA	NA	NA
5	317021	A	G	-0.00216454	-0.00731464	-0.00716107	0.650984	0.891732	NA	NA	NA
5	318963	A	T	-0.00241527	-0.00735498	NA	NA	NA	NA	NA	NA
5	320394	G	A	-0.00260003	-0.0073847	NA	NA	NA	NA	NA	NA
5	322114	C	T	-0.00282211	-0.00742042	NA	NA	NA	NA	NA	NA
5	325334	C	T	-0.00323785	-0.00748731	-0.009263	0.671731	0.882231	0.00711232	0.473312	0.988528
5	329406	C	T	-0.0037636	-0.00757188	-0.0102926	0.681894	0.877481	0.00682886	0.472713	0.988597
5	329493	T	G	-0.00377483	-0.00757369	-0.0103146	0.682111	0.877379	0.00682281	0.4727	0.988599
5	329606	G	A	-0.00378942	-0.00757604	-0.0103432	0.682393	0.877246	0.00681494	0.472684	0.988601
5	329613	T	C	-0.00379032	-0.00757618	-0.0103449	0.682411	0.877238	0.00681445	0.472683	0.988601
5	330003	G	A	-0.00384068	-0.00758428	-0.0104435	0.683384	0.876779	0.0067873	0.472625	0.988607
5	333519	A	C	-0.00429464	-0.00765731	-0.0113326	0.692159	0.872622	0.00654255	0.472108	0.988667
5	349688	T	G	-0.00638226	-0.00799315	-0.0154209	0.732513	0.852988	0.00541701	0.46973	0.988936
5	350567	G	A	-0.00649575	-0.00801141	-0.0156431	0.734707	0.851898	0.00535582	0.4696	0.988951
5	350933	A	G	-0.00654301	-0.00801901	-0.0157357	0.735621	0.851444	0.00533034	0.469546	0.988957
5	350957	G	T	-0.00654611	-0.00801951	-0.0157417	0.735681	0.851414	0.00532867	0.469543	0.988957
5	351005	A	G	-0.0065523	-0.00802051	-0.0157539	0.7358	0.851354	0.00532533	0.469536	0.988958
5	351717	A	G	-0.00664423	-0.0080353	-0.0159339	0.737577	0.850469	0.00527576	0.469431	0.98897
5	396070	A	C	-0.0155681	-0.0114962	0.000523283	0.861964	0.785874	0.0117111	0.547921	0.977711
5	398358	T	C	-0.0160542	-0.0116955	0.00159527	0.868491	0.782383	NA	NA	NA
5	398722	A	G	-0.0161315	-0.0117272	0.00176582	0.869529	0.781827	0.0121862	0.553421	0.976731
5	400176	C	A	-0.0164404	-0.0118539	0.00244705	0.873677	0.779605	0.0124468	0.556437	0.976183
5	403932	C	A	-0.0172384	-0.0121811	0.00420684	0.884392	0.773854	0.0131197	0.564226	0.97473
5	406583	T	C	-0.0178017	-0.0124121	0.0054489	0.891954	0.769786	0.0135947	0.569724	0.973674
5	422269	T	C	-0.0211344	-0.0137787	NA	NA	NA	NA	NA	NA
5	437323	T	A	-0.0243328	-0.0150902	0.0198514	0.979646	0.722391	0.0191025	0.633476	0.959523
5	437699	G	A	-0.0243863	-0.0151377	0.019971	0.980248	0.722066	NA	NA	NA
5	439980	A	T	-0.024566	-0.0156131	0.0203863	0.981317	0.721488	0.0192959	0.645941	0.956349
5	440634	C	T	-0.0246175	-0.0157495	NA	NA	NA	NA	NA	NA
5	440687	G	T	-0.0246217	-0.0157605	NA	NA	NA	0.0193394	0.649453	0.95543
5	443390	C	G	-0.0248347	-0.0163239	0.0210072	0.982914	0.720625	0.0195057	0.662882	0.951823
5	444444	C	T	-0.0249178	-0.0165436	0.0211991	0.983407	0.720358	0.0195705	0.668119	0.950376
5	450565	C	T	-0.0254	-0.0178195	0.0223136	0.986275	0.718808	0.0199471	0.698529	0.941524
5	457505	T	A	-0.0259469	-0.0192661	NA	NA	NA	NA	NA	NA
5	461840	T	C	-0.0262884	-0.0201697	0.0243666	0.991556	0.715955	0.0206407	0.754544	0.923302
5	468368	G	A	-0.0268028	-0.0215304	0.0255552	0.994613	0.714303	0.0210423	0.786976	0.911689
5	468546	T	A	-0.0268168	-0.0215675	NA	NA	NA	NA	NA	NA
5	468781	G	C	-0.0268354	-0.0216165	0.0256304	0.994807	0.714199	0.0210677	0.789028	0.91093
5	468880	C	T	-0.0268432	-0.0216371	0.0256484	0.994853	0.714174	NA	NA	NA
5	468881	C	T	-0.0268432	-0.0216373	0.0256486	0.994854	0.714173	NA	NA	NA
5	468956	T	A	-0.0268491	-0.021653	NA	NA	NA	NA	NA	NA
5	472369	A	G	-0.0271181	-0.0223644	0.0262837	0.996487	0.713291	0.0212885	0.806854	0.904214
5	477271	G	A	-0.0275043	-0.0233862	0.0271762	0.998783	0.712052	0.0215901	0.831207	0.894706
5	479084	G	T	-0.0276472	-0.0237641	NA	NA	NA	NA	NA	NA
5	479364	T	C	-0.0276692	-0.0238224	-0.0563302	1.94623	0.310381	NA	NA	NA
5	481093	G	A	-0.0278055	-0.0241828	NA	NA	NA	NA	NA	NA
5	482026	A	G	-0.027879	-0.0243773	0.028042	1.00101	0.71085	0.0218826	0.854831	0.885138
5	482325	G	A	-0.0279025	-0.0244396	0.0280964	1.00115	0.710774	0.021901	0.856316	0.884525
5	489012	T	C	-0.0284294	-0.0258335	0.029314	1.00428	0.709085	0.0223124	0.889538	0.870511
5	489562	A	G	-0.0284728	-0.0259481	0.0294141	1.00454	0.708946	0.0223462	0.892271	0.869332
5	493521	G	A	-0.0287847	-0.0267734	0.030135	1.00639	0.707945	0.0225898	0.91194	0.86074
5	498799	C	G	-0.0292006	-0.0278735	0.031096	1.00887	0.706613	0.0229145	0.938161	0.849006
5	499392	A	C	-0.0292473	-0.0279971	0.0312039	1.00914	0.706463	0.022951	0.941107	0.847669
5	502189	C	T	-0.0294677	-0.0285801	0.0317132	1.01045	0.705757	0.023123	0.955003	0.841315
5	504268	A	G	-0.0296315	-0.0290135	0.0320917	1.01143	0.705232	0.023251	0.965332	0.836542
5	520282	G	A	-0.030674	-0.032365	0.0342722	1.01177	0.705046	0.0244025	1.05598	0.793146
5	523228	A	T	-0.03069	-0.0329927	NA	NA	NA	NA	NA	NA
5	523233	T	A	-0.03069	-0.0329938	NA	NA	NA	0.0247521	1.08185	0.780371
5	523884	A	C	-0.0306935	-0.0331325	0.0340419	1.00484	0.708785	0.0248292	1.08755	0.777536
5	524738	G	A	-0.0306982	-0.0333145	NA	NA	NA	NA	NA	NA
5	528993	A	G	-0.0307212	-0.0342211	0.0337153	0.995	0.714094	0.0254345	1.13233	0.755103
5	530776	G	T	-0.0307309	-0.034601	0.0336013	0.991567	0.715948	0.0256457	1.14796	0.747214
5	544954	A	G	-0.0308078	-0.037622	0.0326949	0.964268	0.73071	0.0273254	1.27223	0.684076
5	545688	T	G	-0.0308118	-0.0377783	0.032648	0.962854	0.731475	0.0274124	1.27866	0.680811
5	547399	T	A	-0.0308211	-0.0381429	0.0325386	0.95956	0.733258	0.0276151	1.29366	0.673211
5	550297	G	C	-0.0308368	-0.0387604	0.0323533	0.95398	0.736278	0.0279584	1.31906	0.660377
5	550976	G	C	-0.0308405	-0.0389051	0.0323099	0.952672	0.736985	0.0280389	1.32501	0.657379
5	551621	T	G	-0.030844	-0.0390425	0.0322687	0.95143	0.737658	0.0281153	1.33067	0.654533
5	556742	A	T	-0.0308718	-0.0401337	NA	NA	NA	NA	NA	NA
5	557033	C	T	-0.0308733	-0.0401957	0.0319227	0.941009	0.743297	0.0287564	1.3781	0.630807
5	558717	T	A	-0.0308825	-0.0405545	NA	NA	NA	NA	NA	NA
5	559671	G	A	-0.0308877	-0.0407578	0.031754	0.93593	0.746045	0.029069	1.40123	0.619353
5	560047	C	A	-0.0308897	-0.0408379	0.03173	0.935206	0.746437	0.0291135	1.40452	0.617727
5	560395	T	G	-0.0308916	-0.040912	0.0317077	0.934536	0.746799	0.0291547	1.40757	0.616223
5	560988	A	G	-0.0308948	-0.0410384	0.0316698	0.933394	0.747417	0.029225	1.41277	0.613665
5	560991	A	G	-0.0308948	-0.041039	0.0316696	0.933388	0.74742	0.0292254	1.4128	0.613652
5	561244	G	T	-0.0308962	-0.0410929	0.0316534	0.932901	0.747684	0.0292553	1.41501	0.612562
5	561510	G	A	-0.0308976	-0.0411496	0.0316364	0.932389	0.747961	0.0292868	1.41734	0.611417
5	561990	C	T	-0.0309002	-0.0412519	0.0316058	0.931465	0.748461	0.0293437	1.42155	0.609353
5	565592	A	C	-0.0309198	-0.0420194	0.0313755	0.924529	0.752211	0.0297704	1.45312	0.593962
5	569245	A	T	-0.0309396	-0.0427977	0.0311419	0.917495	0.756012	0.0302032	1.48514	0.578547
5	569845	T	C	-0.0309428	-0.0429256	0.0311036	0.91634	0.756636	0.0302743	1.4904	0.576035
5	570765	A	T	-0.0309478	-0.0431216	0.0310448	0.914568	0.757593	0.0303833	1.49846	0.572194
5	572366	T	A	-0.0309565	-0.0434627	0.0309424	0.911486	0.759257	0.030573	1.5125	0.565543
5	588852	T	A	-0.0310459	-0.0469755	NA	NA	NA	NA	NA	NA
5	592118	A	T	-0.0310637	-0.0476714	0.0296796	0.873453	0.779725	0.032913	1.68562	0.487344
5	592123	G	C	-0.0310637	-0.0476724	0.0296793	0.873443	0.77973	0.0329136	1.68567	0.487325
5	592125	C	T	-0.0310637	-0.0476729	0.0296792	0.87344	0.779732	0.0329139	1.68569	0.487318
5	592616	T	C	-0.0310664	-0.0477775	0.0296478	0.872494	0.780239	0.032972	1.68999	0.485472
5	605848	T	C	-0.030424	-0.0475502	0.0266403	0.835152	0.80014	0.0335005	1.73502	0.46646
5	607383	A	G	-0.0303072	-0.0473399	0.0261636	0.830119	0.802802	0.033499	1.73596	0.466069
5	615665	G	T	-0.0296772	-0.0462049	0.0235914	0.802961	0.817065	0.0334912	1.74103	0.463965
5	620154	A	T	-0.0293357	-0.0455898	NA	NA	NA	0.033487	1.74378	0.462828
5	620156	A	T	-0.0293356	-0.0455895	NA	NA	NA	0.033487	1.74378	0.462827
5	620548	T	A	-0.0293057	-0.0455358	NA	NA	NA	NA	NA	NA
5	625140	A	T	-0.0289564	-0.0449065	NA	NA	NA	0.0334823	1.74683	0.461567
5	630271	C	A	-0.0285661	-0.0442034	0.0190551	0.755065	0.841688	0.0334774	1.74997	0.460272
5	631025	T	C	-0.0285088	-0.0441	0.0188209	0.752592	0.842937	0.0334767	1.75043	0.460082
5	640710	C	A	-0.0277721	-0.0427728	0.015813	0.720833	0.858753	0.0334676	1.75636	0.457646
5	644935	G	A	-0.0274507	-0.0421938	0.0145008	0.706979	0.865507	0.0334636	1.75895	0.456587
5	645933	T	A	-0.0273748	-0.0420571	NA	NA	NA	NA	NA	NA
5	671370	C	A	-0.0254398	-0.0385713	0.00629077	0.620293	0.905257	0.0334386	1.77513	0.45
5	671893	A	T	-0.0254	-0.0384996	0.00612833	0.618578	0.905993	0.0334381	1.77545	0.44987
5	672584	G	A	-0.0253475	-0.0384049	0.00591373	0.616312	0.906962	0.0334374	1.77587	0.449699
5	672587	A	G	-0.0253472	-0.0384045	0.00591279	0.616303	0.906966	0.0334374	1.77587	0.449698
5	672841	C	G	-0.0253279	-0.0383697	0.00583391	0.61547	0.907321	0.0334372	1.77603	0.449636
5	675205	T	A	-0.0251481	-0.0380457	0.00509971	0.607718	0.910601	0.033435	1.77747	0.44905
5	681335	C	A	-0.0255264	-0.0379253	0.00503663	0.645653	0.894128	0.0349898	1.76633	0.453571
5	682459	A	T	-0.0256538	-0.037955	0.0051515	0.656595	0.889189	0.035387	1.76322	0.45484
5	683316	A	G	-0.025751	-0.0379775	0.00523908	0.664937	0.885372	0.0356898	1.76085	0.455809
5	683471	T	C	-0.0257685	-0.0379816	0.00525492	0.666446	0.884677	0.0357446	1.76042	0.455985
5	683478	G	A	-0.0257693	-0.0379818	0.00525564	0.666514	0.884645	0.035747	1.7604	0.455993
5	683522	A	T	-0.0257743	-0.037983	0.00526013	0.666943	0.884448	NA	NA	NA
5	690031	T	C	-0.026512	-0.0381545	0.00592533	0.730307	0.854081	0.0380627	1.74225	0.46346
5	690039	T	G	-0.0265129	-0.0381547	0.00592615	0.730385	0.854043	0.0380655	1.74223	0.463469
5	690044	A	G	-0.0265135	-0.0381549	0.00592666	0.730434	0.854019	0.0380673	1.74221	0.463475
5	690054	T	G	-0.0265146	-0.0381551	0.00592768	0.730531	0.85397	0.0380708	1.74219	0.463486
5	707026	T	C	-0.0284382	-0.0386024	0.00766215	0.895752	0.767742	0.0440683	1.69519	0.483249
5	710632	A	T	-0.0288469	-0.0386975	0.00803066	0.930856	0.74879	NA	NA	NA
5	712510	T	A	-0.0290597	-0.038747	0.00822259	0.949138	0.738898	NA	NA	NA
5	713401	G	A	-0.0291607	-0.0387704	0.00831364	0.957812	0.734204	0.046321	1.67753	0.490828
5	735965	T	C	-0.031718	-0.0393651	0.0106196	1.17747	0.61765	0.0542946	1.61505	0.518316
5	736631	G	A	-0.0317935	-0.0393827	0.0106877	1.18395	0.614335	NA	NA	NA
5	736634	G	C	-0.0317939	-0.0393828	0.010688	1.18398	0.61432	0.054531	1.6132	0.519147
5	736655	G	A	-0.0317962	-0.0393833	NA	NA	NA	NA	NA	NA
5	736658	G	C	-0.0317966	-0.0393834	NA	NA	NA	NA	NA	NA
5	736663	G	C	-0.0317971	-0.0393835	0.0106909	1.18427	0.614176	NA	NA	NA
5	736667	G	T	-0.0317976	-0.0393836	NA	NA	NA	0.0545426	1.6131	0.519188
5	740802	T	A	-0.0322663	-0.0394926	0.0111139	1.22456	0.593808	0.0560038	1.60165	0.52434
5	750217	A	G	-0.0333333	-0.0397407	0.0120761	1.31621	0.549064	0.0593308	1.57558	0.536193
5	750507	C	A	-0.0333662	-0.0397484	0.0121057	1.31904	0.547724	0.0594333	1.57478	0.536561
5	753110	T	A	-0.0336612	-0.039817	NA	NA	NA	NA	NA	NA
5	753130	A	T	-0.0336635	-0.0398175	NA	NA	NA	NA	NA	NA
5	756214	T	C	-0.034013	-0.0398988	0.012689	1.37459	0.521819	0.06145	1.55897	0.54383
5	756972	C	T	-0.034057	-0.0398994	0.0127247	1.38	0.519347	0.0616061	1.55714	0.544676
5	762145	A	G	-0.0339324	-0.0396455	0.0125466	1.39693	0.511666	0.0611839	1.5482	0.548819
5	764710	C	A	-0.0338706	-0.0395196	0.0124583	1.40533	0.50789	0.0609746	1.54377	0.55088
5	775988	T	G	-0.0335989	-0.0389662	0.0120699	1.44224	0.491547	0.0600544	1.52427	0.559996
5	780029	T	G	-0.0335016	-0.0387678	0.0119307	1.45546	0.485795	0.0597246	1.51729	0.563283
5	780325	A	C	-0.0334944	-0.0387533	0.0119205	1.45643	0.485376	0.0597004	1.51678	0.563524
5	787375	T	A	-0.0333246	-0.0384073	0.0116777	1.47951	0.475479	0.0591252	1.50459	0.569286
5	788823	A	G	-0.0332897	-0.0383363	0.0116279	1.48424	0.473467	0.059007	1.50209	0.570473
5	792275	T	C	-0.0332066	-0.0381669	0.011509	1.49554	0.468699	NA	NA	NA
5	792279	G	C	-0.0332065	-0.0381667	0.0115089	1.49556	0.468694	NA	NA	NA
5	795342	T	A	-0.0331327	-0.0380163	0.0114034	1.50558	0.464497	NA	NA	NA
5	796194	T	C	-0.0331122	-0.0379745	0.011374	1.50837	0.463335	0.0584055	1.48935	0.576538
5	796381	G	A	-0.0331077	-0.0379654	0.0113676	1.50898	0.463081	0.0583903	1.48902	0.576692
5	796801	T	C	-0.0330976	-0.0379447	0.0113531	1.51036	0.462509	0.058356	1.4883	0.577039
5	796802	G	A	-0.0330975	-0.0379447	0.0113531	1.51036	0.462508	0.0583559	1.4883	0.57704
5	797544	A	T	-0.0330797	-0.0379083	NA	NA	NA	NA	NA	NA
5	797545	T	A	-0.0330796	-0.0379082	NA	NA	NA	NA	NA	NA
5	797714	C	T	-0.0330756	-0.0378999	0.0113217	1.51334	0.461269	0.0582815	1.48672	0.577793
5	798953	G	A	-0.0330457	-0.0378391	0.011279	1.5174	0.45959	0.0581804	1.48458	0.578817
5	799838	A	G	-0.0330244	-0.0377957	NA	NA	NA	NA	NA	NA
5	801588	A	T	-0.0329822	-0.0377098	0.0111883	1.52602	0.456037	0.0579654	1.48002	0.580998
5	803408	G	A	-0.0329384	-0.0376205	0.0111256	1.53198	0.453597	0.0578169	1.47688	0.582506
5	976560	G	A	-0.0528318	-0.042626	0.0679639	1.61519	0.42068	0.0613525	2.47412	0.233161
5	983353	T	C	-0.0532489	-0.0446101	0.0696576	1.64851	0.408104	0.0600602	2.53155	0.220607
5	987638	A	G	-0.0535121	-0.0458617	0.0707259	1.66954	0.400347	0.059245	2.56778	0.213033
5	990057	A	G	-0.0536607	-0.0465683	0.0713291	1.6814	0.396028	0.0587848	2.58823	0.208871
5	990092	A	T	-0.0536628	-0.0465785	0.0713378	1.68157	0.395966	0.0587781	2.58853	0.208811
5	991477	A	G	-0.0537479	-0.046983	0.0716831	1.68837	0.393513	0.0585146	2.60024	0.206465
5	995031	T	G	-0.0539661	-0.0480211	0.0725692	1.7058	0.387283	0.0578385	2.63029	0.200564
5	1003444	A	T	-0.0554647	-0.0510394	NA	NA	NA	0.0659452	2.98567	0.142375
5	1004958	A	G	-0.0557585	-0.0515968	0.0775379	1.92688	0.315977	0.0676498	3.05682	0.132968
5	1004959	G	T	-0.0557587	-0.0515971	0.0775384	1.92691	0.315969	0.0676509	3.05687	0.132962
5	1010220	A	T	-0.0567796	-0.0535339	0.0803213	2.05441	0.280873	0.073574	3.3041	0.104974
5	1014838	C	T	-0.0576757	-0.055234	0.0827641	2.16634	0.253321	0.0787732	3.52112	0.0854672
5	1016497	A	T	-0.0579976	-0.0558448	0.0836416	2.20655	0.244112	0.080641	3.59908	0.079422
5	1017479	A	T	-0.0581881	-0.0562063	NA	NA	NA	0.0817466	3.64523	0.0760573
5	1017488	A	T	-0.0581899	-0.0562096	NA	NA	NA	NA	NA	NA
5	1021461	G	C	-0.0589608	-0.0576722	0.0862674	2.32686	0.218571	0.0862298	3.83236	0.0638799
5	1022393	A	T	-0.0591417	-0.0580153	0.0867604	2.34945	0.214095	0.0872791	3.87616	0.0613392
5	1026437	A	T	-0.0599264	-0.0595041	NA	NA	NA	NA	NA	NA
5	1056262	C	T	-0.0657139	-0.0704839	0.104676	3.17032	0.102793	0.125411	5.4678	0.0150693
5	1056373	C	G	-0.0657354	-0.0705248	0.104735	3.17301	0.102553	0.125536	5.47301	0.0150036
5	1090455	A	T	-0.0714207	-0.0794996	NA	NA	NA	NA	NA	NA
5	1105476	C	T	-0.0733821	-0.0813549	0.134079	4.53816	0.0334316	0.152022	6.18012	0.00841016
5	1111516	A	T	-0.0741708	-0.0821009	0.137961	4.72022	0.029063	0.152951	6.13765	0.00870128
5	1112276	G	A	-0.07427	-0.0821948	0.138449	4.74313	0.0285597	0.153068	6.1323	0.00873868
5	1122701	G	A	-0.0756312	-0.0834824	0.145149	5.05736	0.0225478	0.154671	6.05899	0.00926953
5	1122703	A	T	-0.0756315	-0.0834826	0.14515	5.05742	0.0225468	NA	NA	NA
5	1133796	A	T	-0.0770799	-0.0848527	0.15228	5.39179	0.0176481	0.156376	5.98097	0.00987299
5	1135066	A	T	-0.0772458	-0.0850096	NA	NA	NA	NA	NA	NA
5	1143006	T	A	-0.0782825	-0.0859902	NA	NA	NA	NA	NA	NA
5	1145099	A	G	-0.0785558	-0.0862488	NA	NA	NA	NA	NA	NA
5	1153389	T	A	-0.0796383	-0.0872727	NA	NA	NA	NA	NA	NA
5	1164902	C	A	-0.0801361	-0.0867741	NA	NA	NA	NA	NA	NA
5	1165429	G	C	-0.0801478	-0.08673	NA	NA	NA	NA	NA	NA
5	1170240	T	A	-0.0802546	-0.0863269	NA	NA	NA	NA	NA	NA
5	1175497	T	C	-0.0803713	-0.0858865	0.166966	6.17034	0.0102226	0.135787	5.11263	0.0203623
5	1175518	A	G	-0.0803718	-0.0858847	0.166967	6.17047	0.0102217	0.135762	5.11187	0.0203755
5	1183286	T	A	-0.0805443	-0.0852339	NA	NA	NA	NA	NA	NA
5	1185319	G	A	-0.0805895	-0.0850636	0.167291	6.22996	0.00981701	NA	NA	NA
5	1194101	A	G	-0.0807845	-0.0843279	NA	NA	NA	NA	NA	NA
5	1194147	A	C	-0.0807855	-0.084324	0.167584	6.28355	0.00946764	0.113298	4.44142	0.0366633
5	1200021	T	C	-0.0809159	-0.0838319	0.167779	6.3192	0.00924284	0.106215	4.23002	0.0443545
5	1205612	A	T	-0.0810401	-0.0833635	0.167964	6.35314	0.00903435	0.0994733	4.0288	0.05329
5	1208693	T	A	-0.0811085	-0.0831054	0.168066	6.37184	0.0089217	0.0957581	3.91792	0.0590163
5	1213423	C	A	-0.0812135	-0.0827091	NA	NA	NA	NA	NA	NA
5	1213512	A	T	-0.0812155	-0.0827017	NA	NA	NA	NA	NA	NA
5	1213615	C	T	-0.0812178	-0.082693	0.168229	6.40172	0.00874496	0.089823	3.74078	0.0695593
5	1222016	C	T	-0.0814043	-0.0819892	0.168507	6.45271	0.00845219	0.0796927	3.43843	0.0924096
5	1225738	T	C	-0.081487	-0.0816774	NA	NA	NA	NA	NA	NA
5	1232083	T	A	-0.0816279	-0.0811458	0.168841	6.51381	0.00811561	0.0675536	3.07613	0.130528
5	1251639	C	T	-0.0788983	-0.0803685	0.164089	6.25659	0.00964165	0.0596687	2.71284	0.185201
5	1269004	C	T	-0.0758976	-0.0798357	0.158885	5.95963	0.0118126	0.0555366	2.45251	0.238062
5	1269005	C	A	-0.0758974	-0.0798357	0.158885	5.95962	0.0118127	0.0555363	2.45249	0.238066
5	1271950	C	T	-0.0753885	-0.0797453	0.158002	5.90925	0.0122322	0.0548355	2.40834	0.248393
5	1279637	T	A	-0.0740602	-0.0795095	0.155699	5.7778	0.0134073	0.0530063	2.2931	0.277419
5	1288992	C	T	-0.0724436	-0.0792224	0.152895	5.61782	0.0150096	0.0507802	2.15285	0.317059
5	1291878	A	G	-0.0719449	-0.0791339	0.15203	5.56847	0.015546	0.0500935	2.10959	0.330303
5	1292652	G	T	-0.0718112	-0.0791102	NA	NA	NA	NA	NA	NA
5	1294127	T	C	-0.0715563	-0.0790649	0.151356	5.53001	0.0159787	0.0495583	2.07587	0.340967
5	1296514	C	T	-0.0711438	-0.0789917	0.150641	5.48919	0.0164527	0.0489903	2.04008	0.352622
5	1296699	A	C	-0.0711118	-0.078986	0.150585	5.48602	0.0164901	0.0489462	2.03731	0.353539
5	1297440	G	A	-0.0709838	-0.0789632	0.150363	5.47335	0.0166408	0.0487699	2.0262	0.357237
5	1304249	T	G	-0.0698072	-0.0787543	0.148323	5.35691	0.0180993	0.0471496	1.92412	0.392812
5	1305189	A	G	-0.0696448	-0.0787255	0.148041	5.34084	0.0183115	0.046926	1.91003	0.397952
5	1314639	T	A	-0.0680118	-0.0784355	0.145209	5.17924	0.020606	0.0446772	1.76836	0.452747
5	1315166	A	G	-0.0679207	-0.0784194	0.145051	5.17022	0.0207431	0.0445518	1.76046	0.455969
5	1315171	T	A	-0.0679199	-0.0784192	0.145049	5.17014	0.0207444	0.0445506	1.76038	0.456
5	1315181	C	T	-0.0679181	-0.0784189	0.145046	5.16997	0.020747	0.0445483	1.76023	0.456061
5	1315206	A	G	-0.0679138	-0.0784181	0.145039	5.16954	0.0207535	0.0445423	1.75986	0.456215
6	73063	T	C	-0.00943956	0.00585308	-0.0497949	1.42303	0.5	-0.0735634	2.22119	0.297129
6	74373	G	A	-0.00947813	0.00575646	-0.0497224	1.42459	0.499309	-0.0733935	2.21737	0.298211
6	75031	T	G	-0.0094975	0.00570792	-0.0496861	1.42537	0.498962	-0.0733081	2.21545	0.298756
6	77264	G	A	-0.00956324	0.00554322	NA	NA	NA	NA	NA	NA
6	78726	T	C	-0.00960628	0.00543538	-0.0494818	1.42977	0.497018	-0.0728289	2.20469	0.301832
6	79920	A	C	-0.00964142	0.00534732	-0.0494158	1.4312	0.496391	-0.072674	2.20121	0.302832
6	80728	G	A	-0.00966521	0.00528772	-0.0493711	1.43216	0.495967	-0.0725692	2.19886	0.303511
6	87246	C	A	-0.00985709	0.00480696	-0.0490108	1.43993	0.492557	-0.0717239	2.17987	0.309038
6	91394	C	T	-0.0099792	0.00450101	NA	NA	NA	NA	NA	NA
6	91714	C	G	-0.00998863	0.00447741	-0.0487638	1.44525	0.490231	-0.0711444	2.16685	0.31288
6	93052	T	G	-0.010028	0.00437872	-0.0486898	1.44685	0.489536	-0.0709709	2.16295	0.314039
6	95040	A	C	-0.0100865	0.00423208	-0.0485799	1.44922	0.488505	-0.070713	2.15716	0.315768
6	97728	T	A	-0.0101657	0.00403382	-0.0484313	1.45242	0.487114	-0.0703644	2.14933	0.31812
6	98514	A	G	-0.0101888	0.00397585	-0.0483878	1.45336	0.486708	-0.0702625	2.14704	0.318811
6	99233	C	G	-0.01021	0.00392281	-0.0483481	1.45421	0.486337	-0.0701692	2.14494	0.319444
6	107669	A	T	-0.0104583	0.00330059	-0.0478817	1.46427	0.481997	-0.0690751	2.12036	0.326958
6	108470	C	A	-0.0104819	0.0032415	-0.0478374	1.46522	0.481587	-0.0689712	2.11803	0.327679
6	111369	A	T	-0.0105672	0.00302768	-0.0476772	1.46867	0.480104	-0.0685953	2.10958	0.330303
6	111767	T	C	-0.010579	0.00299832	-0.0476552	1.46915	0.4799	-0.0685436	2.10842	0.330665
6	113332	T	G	-0.010625	0.00288289	-0.0475686	1.47101	0.479102	-0.0683407	2.10386	0.332091
6	114745	C	T	-0.0106666	0.00277867	-0.0474905	1.4727	0.478382	-0.0681574	2.09975	0.333383
6	115831	C	T	-0.0106986	0.00269857	-0.0474305	1.47399	0.477829	-0.0680166	2.09658	0.334379
6	115890	T	C	-0.0107003	0.00269421	-0.0474272	1.47406	0.477799	-0.0680089	2.09641	0.334434
6	116569	T	C	-0.0107203	0.00264413	-0.0473897	1.47487	0.477453	-0.0679208	2.09443	0.335058
6	116573	G	C	-0.0107204	0.00264384	-0.0473895	1.47488	0.477451	-0.0679203	2.09442	0.335062
6	116607	G	A	-0.0107214	0.00264133	-0.0473876	1.47492	0.477434	-0.0679159	2.09432	0.335093
6	116620	C	A	-0.0107218	0.00264037	-0.0473869	1.47493	0.477427	-0.0679142	2.09428	0.335105
6	116621	G	T	-0.0107219	0.0026403	-0.0473868	1.47493	0.477427	-0.0679141	2.09428	0.335106
6	116629	A	G	-0.0107221	0.00263971	-0.0473864	1.47494	0.477423	-0.0679131	2.09426	0.335113
6	116977	C	T	-0.0107323	0.00261404	-0.0473671	1.47536	0.477246	-0.0678679	2.09324	0.335434
6	117772	T	G	-0.0107557	0.0025554	-0.0473232	1.4763	0.476842	-0.0677648	2.09093	0.336167
6	119814	G	A	-0.0108159	0.00240479	-0.0472103	1.47874	0.475805	-0.0675	2.08498	0.338056
6	119856	A	C	-0.0108171	0.00240169	-0.047208	1.47879	0.475784	-0.0674945	2.08486	0.338095
6	120018	G	A	-0.0108219	0.00238974	-0.047199	1.47898	0.475702	-0.0674735	2.08438	0.338245
6	120512	A	G	-0.0108364	0.0023533	-0.0471717	1.47957	0.475452	-0.0674095	2.08294	0.338704
6	120563	T	A	-0.0108379	0.00234954	-0.0471689	1.47963	0.475426	-0.0674028	2.0828	0.338751
6	122873	G	A	-0.0109059	0.00217916	-0.0470412	1.48238	0.474256	-0.0671032	2.07607	0.340904
6	135674	C	T	-0.0112828	0.00123497	-0.0463335	1.49764	0.467819	-0.065443	2.03877	0.353056
6	144095	T	C	-0.0115307	0.00061385	-0.0458679	1.50767	0.463625	-0.0643509	2.01423	0.361257
6	146939	A	C	-0.0116144	0.00040408	-0.0457107	1.51106	0.462216	-0.063982	2.00595	0.364064
6	150568	C	A	-0.0121481	-2.73567e-05	-0.0443733	1.52564	0.456194	-0.0626244	1.9956	0.367596
6	153987	T	C	-0.0134924	-0.000756722	-0.0408719	1.5596	0.44243	-0.0595966	1.9863	0.370796
6	154198	T	C	-0.0135754	-0.000801734	-0.0406558	1.56169	0.441593	-0.0594097	1.98573	0.370994
6	157185	T	C	-0.0147499	-0.00143894	-0.0375968	1.59136	0.429885	-0.0567645	1.97761	0.37381
6	157571	T	C	-0.0149017	-0.00152129	-0.0372015	1.59519	0.428392	-0.0564226	1.97656	0.374175
6	158153	T	A	-0.0151305	-0.00164544	-0.0366055	1.60097	0.42615	-0.0559072	1.97497	0.374727
6	158543	A	T	-0.0152839	-0.00172864	-0.0362061	1.60485	0.424653	-0.0555618	1.97391	0.375096
6	159460	G	C	-0.0156445	-0.00192426	-0.035267	1.61395	0.421153	-0.0547497	1.97142	0.375967
6	162348	T	A	-0.0167801	-0.00254035	-0.0323094	1.64263	0.410297	-0.0521922	1.96356	0.378721
6	164445	C	A	-0.0176046	-0.0029877	-0.0301619	1.66346	0.402575	-0.0503351	1.95786	0.380732
6	175052	T	C	-0.0217754	-0.00525046	-0.0192993	1.7688	0.36553	-0.0409417	1.92901	0.39104
6	175364	A	G	-0.0218981	-0.00531701	-0.0189798	1.7719	0.36449	-0.0406654	1.92816	0.391347
6	176341	T	G	-0.0222822	-0.00552543	-0.0179792	1.78161	0.361253	-0.0398001	1.92551	0.392309
6	178603	T	A	-0.0231717	-0.00600798	NA	NA	NA	NA	NA	NA
6	187434	G	T	-0.0266441	-0.00789187	NA	NA	NA	-0.0299763	1.89534	0.403371
6	187724	A	T	-0.0267581	-0.00795374	NA	NA	NA	NA	NA	NA
6	188185	T	G	-0.0269394	-0.00805208	-0.00584979	1.89923	0.324144	-0.0293112	1.89329	0.404129
6	188600	T	A	-0.0271026	-0.00814061	-0.00542479	1.90336	0.322913	NA	NA	NA
6	190404	A	G	-0.0278119	-0.00852545	-0.00357731	1.92127	0.317617	-0.0273461	1.88726	0.406376
6	195735	C	A	-0.0299081	-0.0096627	0.00188216	1.97422	0.302464	-0.0226251	1.87276	0.411816
6	196057	C	T	-0.0300348	-0.00973139	0.00221192	1.97741	0.301572	-0.0223399	1.87189	0.412147
6	196134	G	A	-0.030065	-0.00974782	0.00229077	1.97818	0.301359	-0.0222717	1.87168	0.412226
6	205971	G	A	-0.033933	-0.0118463	0.0123648	2.07587	0.275364	-0.0135602	1.84492	0.422429
6	206733	T	A	-0.0342327	-0.0120089	0.0131452	2.08344	0.273447	NA	NA	NA
6	216103	A	T	-0.037917	-0.0140077	NA	NA	NA	NA	NA	NA
6	216874	C	T	-0.0382202	-0.0141722	NA	NA	NA	NA	NA	NA
6	221117	C	T	-0.0398886	-0.0150774	0.0278758	2.2263	0.239716	-0.000147064	1.80373	0.438535
6	224406	A	T	-0.0411819	-0.015779	NA	NA	NA	NA	NA	NA
6	231858	C	T	-0.0426993	-0.0170633	0.0373386	2.33089	0.217764	0.00804391	1.80409	0.43839
6	239899	T	C	-0.0440086	-0.0183782	0.0435578	2.40803	0.202927	0.0134324	1.82101	0.431719
6	239915	T	C	-0.0440112	-0.0183808	0.0435701	2.40818	0.202898	0.0134432	1.82105	0.431705
6	239920	T	C	-0.044012	-0.0183816	0.043574	2.40823	0.20289	0.0134465	1.82106	0.431701
6	241069	G	C	-0.0441991	-0.0185695	0.0444627	2.41926	0.200858	0.0142165	1.82348	0.430755
6	245584	G	T	-0.0449342	-0.0193078	0.0479547	2.46257	0.193081	0.0172421	1.83298	0.427051
6	248564	G	A	-0.0454194	-0.0197951	NA	NA	NA	NA	NA	NA
6	248711	A	T	-0.0454433	-0.0198192	0.0503732	2.49256	0.187881	0.0193376	1.83955	0.424501
6	252277	T	C	-0.0460239	-0.0204023	0.0531313	2.52677	0.182132	0.0217273	1.84706	0.421607
6	252414	T	C	-0.0460462	-0.0204247	0.0532372	2.52809	0.181915	0.0218191	1.84735	0.421496
6	254272	T	C	-0.0463487	-0.0207285	0.0546743	2.54591	0.178997	0.0230642	1.85126	0.419995
6	258426	T	G	-0.0470251	-0.0214078	0.0578871	2.58576	0.172652	0.025848	1.86	0.416655
6	262200	A	T	-0.0476395	-0.0220249	0.060806	2.62196	0.167095	NA	NA	NA
6	263453	A	T	-0.0478436	-0.0222298	NA	NA	NA	NA	NA	NA
6	270825	A	C	-0.0490438	-0.0234353	0.0674768	2.7047	0.1551	0.0341569	1.88608	0.406815
6	271759	T	G	-0.0491959	-0.0235881	0.0681992	2.71366	0.153858	0.0347828	1.88805	0.406081
6	275477	A	G	-0.0498013	-0.024196	0.0710748	2.74933	0.149017	0.0372744	1.89587	0.403172
6	292822	A	T	-0.0526253	-0.0270323	NA	NA	NA	NA	NA	NA
6	293058	G	A	-0.0526638	-0.0270709	0.0846725	2.91798	0.128243	0.0490559	1.93286	0.389651
6	298953	C	G	-0.0536236	-0.0280349	NA	NA	NA	NA	NA	NA
6	299697	A	G	-0.0537447	-0.0281566	0.0898073	2.98167	0.121231	0.0535049	1.94683	0.384645
6	299897	C	A	-0.0537773	-0.0281893	NA	NA	NA	NA	NA	NA
6	314785	T	A	-0.0504903	-0.0286205	0.0876522	2.98043	0.121363	0.0553389	1.81386	0.434531
6	320321	A	T	-0.0489075	-0.0286543	0.0859205	2.97004	0.122479	NA	NA	NA
6	337979	T	G	-0.043859	-0.0287623	0.080397	2.9369	0.126115	0.055798	1.56247	0.542219
6	345503	T	C	-0.0417078	-0.0288084	0.0780435	2.92279	0.127699	0.0559469	1.48092	0.58057
6	345917	T	G	-0.0415894	-0.0288109	0.077914	2.92201	0.127787	0.0559551	1.47643	0.582722
6	348538	C	T	-0.0408401	-0.0288269	0.0770942	2.91709	0.128344	0.0560069	1.44802	0.596438
[truncated: 5,118 more rows]
