# Supplementary material for: Genetic mapping of fitness determinants across the malaria parasite Plasmodium falciparum life cycle
Source: PLoS Genet. 2019 Oct 14;15(10):e1008453. doi: 10.1371/journal.pgen.1008453 (PMC6821138; doi:10.1371/journal.pgen.1008453)
Supplement: S2 Table — (XLSX) [file pgen.1008453.s010.xlsx]

## Sheet: Table S2 genes
S2 Table. Genes inside of QTL regions.
chr	start	end	direction	Gene ID	Gene name	Gene description	Highest expression level (RPKM)	SNP No.	Non-synonymous mutation No.	INDEL No.	Mean Gprime	X/Y
Pf3D7_12_v3	1105251	1108739	+	PF3D7_1227300		conserved Plasmodium protein%2C unknown function	11.5313	2	1	0	16.9851
Pf3D7_12_v3	1109151	1112669	-	PF3D7_1227400		conserved Plasmodium protein%2C unknown function	41.714	1	0	2	17.5485
Pf3D7_12_v3	1114025	1121093	-	PF3D7_1227500		conserved Plasmodium protein%2C unknown function	67.324	2	2	2	17.8043
Pf3D7_12_v3	1124788	1128340	+	PF3D7_1227600		conserved Plasmodium protein%2C unknown function	166.008	1	1	1	18.0009
Pf3D7_12_v3	1128939	1131686	-	PF3D7_1227700		conserved Plasmodium protein%2C unknown function	225.98	0	0	0	NA
Pf3D7_12_v3	1134370	1137648	-	PF3D7_1227800	ELP3	elongator complex protein 3%2C putative	201.664	3	1	0	18.1892
Pf3D7_12_v3	1138608	1140302	+	PF3D7_1227900		RNA pseudouridylate synthase%2C putative	28.3402	1	1	0	18.2388
Pf3D7_12_v3	1140943	1141386	+	PF3D7_1228000		conserved Plasmodium protein%2C unknown function	33.7278	1	0	0	18.2905
Pf3D7_12_v3	1141583	1143194	-	PF3D7_1228100	LRR13	leucine-rich repeat protein	14.181	0	0	0	NA
Pf3D7_12_v3	1143660	1146116	+	PF3D7_1228200		conserved Plasmodium protein%2C unknown function	5.80062	1	1	1	18.3443
Pf3D7_12_v3	1148111	1151461	+	PF3D7_1228300	NEK1	NIMA related kinase 1	136.672	2	1	2	NA
Pf3D7_12_v3	1153352	1157557	+	PF3D7_1228400		conserved Plasmodium protein%2C unknown function	76.1103	2	0	2	NA
Pf3D7_12_v3	1158554	1160062	+	PF3D7_1228500		RNA pseudouridylate synthase%2C putative	39.0651	0	0	0	NA
Pf3D7_12_v3	1160729	1162960	-	PF3D7_1228600	MSP9	merozoite surface protein 9	4023.86	2	2	5	NA
Pf3D7_12_v3	1165508	1169148	+	PF3D7_1228700		conserved Plasmodium protein%2C unknown function	56.1549	0	0	0	NA
Pf3D7_12_v3	1169557	1179186	-	PF3D7_1228800		WD repeat-containing protein%2C putative	145.423	3	3	3	18.9466
Pf3D7_12_v3	1180670	1185483	-	PF3D7_1228900		conserved Plasmodium protein%2C unknown function	123.882	0	0	0	NA
Pf3D7_12_v3	1186415	1191919	+	PF3D7_1229000		conserved Plasmodium membrane protein%2C unknown function	33.3361	0	0	1	NA
Pf3D7_12_v3	1192888	1199214	-	PF3D7_1229100	MRP2	multidrug resistance-associated protein 2	590.402	3	0	3	18.5502
Pf3D7_12_v3	1203582	1204752	+	PF3D7_1229200		unspecified product	1.29477	0	0	0	NA
Pf3D7_12_v3	1204991	1207963	+	PF3D7_1229300		conserved Plasmodium protein%2C unknown function	108.152	0	0	7	NA
Pf3D7_12_v3	1208912	1209542	+	PF3D7_1229400	MIF	macrophage migration inhibitory factor	1509.03	0	0	0	NA
Pf3D7_12_v3	1211788	1213563	+	PF3D7_1229500	CCT3	T-complex protein 1 subunit gamma	587.761	0	0	0	NA
Pf3D7_12_v3	1214043	1217715	-	PF3D7_1229600		conserved Plasmodium protein%2C unknown function	64.6589	3	2	0	18.119
Pf3D7_12_v3	1218181	1218766	+	PF3D7_1229700		conserved Plasmodium protein%2C unknown function	44.2542	0	0	0	NA
Pf3D7_12_v3	1219136	1226465	-	PF3D7_1229800	MyoJ	myosin J	193.511	6	3	4	17.9786
Pf3D7_12_v3	1228063	1233005	-	PF3D7_1229900		conserved Plasmodium protein%2C unknown function	0	1	1	0	17.814
Pf3D7_12_v3	1233696	1241287	+	PF3D7_1230000		conserved Plasmodium protein%2C unknown function	22.2265	1	1	1	NA
Pf3D7_12_v3	1242025	1243599	-	PF3D7_1230100	TLAP1	thioredoxin-like associated protein 1%2C putative	20.3759	0	0	0	NA
Pf3D7_12_v3	1245535	1249170	+	PF3D7_1230200		vacuolar transporter chaperone%2C putative%2C pseudogene	25.1471	1	1	3	17.5916
Pf3D7_12_v3	1245535	1249170	+	PF3D7_1230200		vacuolar transporter chaperone%2C putative%2C pseudogene	25.1471	1	1	3	17.5916
Pf3D7_12_v3	1249768	1250657	-	PF3D7_1230300	SPM2	subpellicular microtubule protein 2%2C putative	13.4713	0	0	0	NA
Pf3D7_12_v3	1251914	1253067	-	PF3D7_1230400	ClpQ	ATP-dependent protease subunit ClpQ	74.1447	0	0	0	NA
Pf3D7_12_v3	1253973	1255481	-	PF3D7_1230500		WD repeat-containing protein%2C putative	47.7307	0	0	0	NA
Pf3D7_12_v3	1256690	1258104	+	PF3D7_1230600		sun-family protein%2C putative	57.0954	0	0	0	NA
Pf3D7_12_v3	1259620	1262088	+	PF3D7_1230700	SEC13	protein transport protein SEC13	377.714	1	0	1	17.9014
Pf3D7_12_v3	1263661	1265593	+	PF3D7_1230800		pre-mRNA-splicing regulator%2C putative	300.869	1	0	3	NA
Pf3D7_12_v3	1267368	1270181	+	PF3D7_1230900	RIO1	serine/threonine protein kinase RIO1%2C putative	390.374	2	2	2	17.6099
Pf3D7_12_v3	1271140	1274855	+	PF3D7_1231000		conserved Plasmodium protein%2C unknown function	22.7819	1	1	0	18.1565
Pf3D7_12_v3	1276257	1277734	+	PF3D7_1231100	RAB2	ras-related protein Rab-2	330.011	0	0	0	NA
Pf3D7_12_v3	1278460	1279611	-	PF3D7_1231200		conserved Plasmodium protein%2C unknown function	227.684	0	0	0	NA
Pf3D7_12_v3	1286498	1289356	-	PF3D7_1231300		conserved Plasmodium protein%2C unknown function	20.7229	0	0	0	NA
Pf3D7_12_v3	1290685	1297069	-	PF3D7_1231400		amino acid transporter%2C putative	83.9005	0	0	0	NA
Pf3D7_12_v3	1299608	1300027	+	PF3D7_1231500		mitosis protein dim1%2C putative	116.494	0	0	0	NA
Pf3D7_12_v3	1301098	1304604	-	PF3D7_1231600	PRP2	pre-mRNA-splicing factor ATP-dependent RNA helicase PRP2%2C putative	101.192	0	0	1	NA
Pf3D7_12_v3	1306524	1306968	-	PF3D7_1231700		conserved Plasmodium protein%2C unknown function	50.5273	0	0	0	NA
Pf3D7_12_v3	1314696	1320170	+	PF3D7_1231800		asparagine-rich protein%2C putative	95.1681	2	1	2	17.3768
Pf3D7_12_v3	1321980	1325240	+	PF3D7_1231900		conserved Plasmodium protein%2C unknown function	8.30873	1	1	1	16.7233
Pf3D7_14_v3	2387786	2389495	+	PF3D7_1458000	FP1	cysteine proteinase falcipain 1	227.074	0	0	0	NA
Pf3D7_14_v3	2390726	2390902	+	PF3D7_1458100	PET117	protein PET117%2C putative	106.202	0	0	0	NA
Pf3D7_14_v3	2391118	2391601	+	PF3D7_1458200		conserved Plasmodium protein%2C unknown function	84.5241	0	0	0	NA
Pf3D7_14_v3	2391783	2396831	-	PF3D7_1458300		conserved Plasmodium protein%2C unknown function	53.9701	1	1	0	30.7843
Pf3D7_14_v3	2397919	2398869	-	PF3D7_1458400	ADCL	aminodeoxychorismate lyase	39.196	0	0	0	NA
Pf3D7_14_v3	2400515	2405411	+	PF3D7_1458500	SAS4	spindle assembly abnormal protein 4%2C putative	41.3149	0	0	0	NA
Pf3D7_14_v3	2406668	2410159	+	PF3D7_1458600		conserved Plasmodium protein%2C unknown function	74.0385	2	2	0	32.2328
Pf3D7_14_v3	2410954	2412015	-	PF3D7_1458700		exonuclease V%2C mitochondrial%2C putative	77.6009	1	1	0	32.6778
Pf3D7_14_v3	2414870	2417467	-	PF3D7_1458800		DNA-directed RNA polymerase III subunit RPC5%2C putative	21.9567	0	0	1	NA
Pf3D7_14_v3	2418422	2419298	+	PF3D7_1458900	TVP23	golgi apparatus membrane protein TVP23%2C putative	27.7762	0	0	0	NA
Pf3D7_14_v3	2420764	2422989	+	PF3D7_1459000	DBP5	ATP-dependent RNA helicase DBP5	513.918	0	0	0	NA
Pf3D7_14_v3	2423907	2426300	+	PF3D7_1459100		GTP-binding protein%2C putative	10.5846	1	0	1	33.7089
Pf3D7_14_v3	2427224	2430091	-	PF3D7_1459200		WD repeat-containing protein%2C putative	87.598	1	0	0	34.0191
Pf3D7_14_v3	2432177	2432746	+	PF3D7_1459300		OPA3-like protein%2C putative	23.8719	0	0	0	NA
Pf3D7_14_v3	2433361	2434383	-	PF3D7_1459400		conserved Plasmodium protein%2C unknown function	231.082	0	0	0	NA
Pf3D7_14_v3	2436695	2439616	+	PF3D7_1459500		conserved Plasmodium protein%2C unknown function	4.02089	2	2	0	34.695
Pf3D7_14_v3	2441345	2443896	+	PF3D7_1459600		conserved Plasmodium protein%2C unknown function	119.012	0	0	0	NA
Pf3D7_14_v3	2444473	2446179	-	PF3D7_1459700		pyridoxal 5'-phosphate synthase%2C putative	58.9126	0	0	0	NA
Pf3D7_14_v3	2446983	2448298	-	PF3D7_1459800		bax inhibitor 1%2C putative	204.714	0	0	0	NA
Pf3D7_14_v3	2450207	2450788	-	PF3D7_1459900		conserved Plasmodium membrane protein%2C unknown function	48.5178	0	0	0	NA
Pf3D7_14_v3	2452470	2453357	+	PF3D7_1460000	HCS2	biotin protein ligase%2C putative	4.63329	1	0	0	35.9024
Pf3D7_14_v3	2454902	2455879	+	PF3D7_1460100	FCP	FYVE and coiled-coil domain-containing protein	72.3589	0	0	0	NA
Pf3D7_14_v3	2456879	2457802	-	PF3D7_1460200		conserved Plasmodium protein%2C unknown function	24.4155	0	0	0	NA
Pf3D7_14_v3	2459214	2459964	-	PF3D7_1460300		60S ribosomal protein L29%2C putative	2188.79	0	0	0	NA
Pf3D7_14_v3	2461321	2463104	+	PF3D7_1460400	UCHL3	ubiquitin carboxyl-terminal hydrolase isozyme L3	111.243	0	0	0	NA
Pf3D7_14_v3	2466091	2470989	+	PF3D7_1460500		conserved Plasmodium protein%2C unknown function	46.9313	0	0	0	NA
Pf3D7_14_v3	2473758	2474204	+	PF3D7_1460600	ISP3	inner membrane complex sub-compartment protein 3	213.296	0	0	0	NA
Pf3D7_14_v3	2475501	2476473	-	PF3D7_1460700	RPL27	60S ribosomal protein L27	3075.32	0	0	0	NA
Pf3D7_14_v3	2477828	2479735	-	PF3D7_1460800		snRNA-activating protein complex subunit 3%2C putative	11.1569	0	0	0	NA
Pf3D7_14_v3	2480440	2481916	+	PF3D7_1460900	ARPS10	apicoplast ribosomal protein S10%2C putative	2.73206	2	2	0	35.8205
Pf3D7_14_v3	2482775	2485086	+	PF3D7_1461000		conserved Plasmodium protein%2C unknown function	9.82955	0	0	0	NA
Pf3D7_14_v3	2485864	2488620	+	PF3D7_1461100		conserved Plasmodium protein%2C unknown function	26.7108	0	0	1	NA
Pf3D7_14_v3	2489698	2490249	+	PF3D7_1461200	IMP3	U3 small nucleolar ribonucleoprotein protein IMP3%2C putative	145.551	0	0	0	NA
Pf3D7_14_v3	2492166	2492369	+	PF3D7_1461300		40S ribosomal protein S28e%2C putative	1594.21	0	0	0	NA
Pf3D7_14_v3	2493400	2494762	-	PF3D7_1461400		conserved Plasmodium protein%2C unknown function	512.915	0	0	0	NA
Pf3D7_14_v3	2496050	2497400	-	PF3D7_1461500	MND1	meiotic nuclear division protein 1%2C putative	7.40983	0	0	0	NA
Pf3D7_14_v3	2498047	2500384	-	PF3D7_1461600	SF3B2	splicing factor 3B subunit 2%2C putative	366.992	2	2	0	34.7068
Pf3D7_14_v3	2501578	2502515	-	PF3D7_1461700		conserved Plasmodium protein%2C unknown function	7.57877	0	0	0	NA
Pf3D7_14_v3	2504149	2512505	+	PF3D7_1461800		conserved Plasmodium protein%2C unknown function	8.44942	2	2	2	34.1169
Pf3D7_14_v3	2514673	2517945	+	PF3D7_1461900		valine--tRNA ligase%2C putative	199.088	1	1	0	33.547
Pf3D7_14_v3	2518392	2518757	-	PF3D7_1462000	TLP1	thioredoxin-like protein	2.24369	0	0	0	NA
Pf3D7_14_v3	2519205	2523209	-	PF3D7_1462100		conserved Plasmodium protein%2C unknown function	7.19771	2	2	1	32.9464
Pf3D7_14_v3	2523919	2524140	+	PF3D7_1462200		conserved Plasmodium protein%2C unknown function	74.5375	0	0	0	NA
Pf3D7_14_v3	2524921	2528994	-	PF3D7_1462300		conserved Plasmodium protein%2C unknown function	167.47	0	0	0	NA
Pf3D7_14_v3	2531432	2541400	-	PF3D7_1462400		conserved Plasmodium protein%2C unknown function	101.204	7	4	4	31.0167
