# Supplementary material for: Genetic mapping of fitness determinants across the malaria parasite Plasmodium falciparum life cycle
Source: PLoS Genet. 2019 Oct 14;15(10):e1008453. doi: 10.1371/journal.pgen.1008453 (PMC6821138; doi:10.1371/journal.pgen.1008453)
Supplement: S3 Table — (XLSX) [file pgen.1008453.s011.xlsx]

## Sheet: Table S3 jumps
S3 Table. Sudden changes in allele frequency identified using a jump-diffusion model.
Sample ID	CHROM	POS	jump-proba
Day32.A	4	1133280	0.125174
Day32.A	4	1134449	0.010893
Day32.A	6	119814	0.0123757
Day32.A	13	106200	0.0566198
Day32.B	na	na	na
Day36.A	na	na	na
Day36.B	2	126232	0.0762772
Day42.A	1	98868	0.0283448
Day42.A	10	1434014	0.0119447
Day42.A	12	1022661	0.0286655
Day42.A	13	106200	0.0242119
Day42.A	14	1125903	0.0459163
Day42.B	3	122520	0.13652
Day42.B	3	124093	0.262183
Day42.B	3	1001601	0.0247493
Day42.B	4	139405	0.0146367
Day42.B	4	156372	0.344296
Day42.B	4	794923	0.241146
Day42.B	13	106775	0.0676026
Day46.A	10	1433839	0.323018
Day46.B	2	797742	0.116538
Day46.B	2	800017	0.0285651
Day46.B	4	793369	0.421222
Day46.B	4	794923	0.739623
Day46.B	7	1091079	0.044709
Day46.B	7	1091294	0.156906
Day46.B	8	86767	0.0113338
Day50.A	4	794545	0.0250171
Day50.A	4	794923	0.0348298
Day50.A	12	1098634	0.0732743
Day50.B	na	na	na
a, jump-prob infers the probability that a jump has occurred at this position. A 1% value or greater was used here to indicate a jump.
na, no jump detected across the genome at this time point.
