# Supplementary material for: Genetic mapping of fitness determinants across the malaria parasite Plasmodium falciparum life cycle
Source: PLoS Genet. 2019 Oct 14;15(10):e1008453. doi: 10.1371/journal.pgen.1008453 (PMC6821138; doi:10.1371/journal.pgen.1008453)
Supplement: S4 Table — (XLSX) [file pgen.1008453.s012.xlsx]

## Sheet: Table S4 primers
S4 Table. Primers used in this study.
Primer ID	Function	Sequence
Tubulin_L	qPCR forward primer	TGTCTTGGATCACTTGCGC
Tubulin_R	qPCR reverse primer	GTGCCGGAGTTAACACAACAAA
Mt247_La	Amplicon sequencing	AATGATACGGCGACCACCGAGATCTACACTCTTTCCCTACACGACGCTCTTCCGATCTTGATCCCAGGCTGGTAAAAA
Mt247_R	Amplicon sequencing	CAAGCAGAAGACGGCATACGAGAT-index-GTGACTGGAGTTCAGACGTGTGCTCTTCCGATCTGCGTGAGCTGGGTTAAGAAC
Mt1776_L	Amplicon sequencing	AATGATACGGCGACCACCGAGATCTACACTCTTTCCCTACACGACGCTCTTCCGATCTGGAAACAGCCGGAAAGGTA
Mt1776_R	Amplicon sequencing	CAAGCAGAAGACGGCATACGAGAT-index-GTGACTGGAGTTCAGACGTGTGCTCTTCCGATCTGTCAGGCGTTAAAAGCGTTC
a, Illumina adapted primers with 6bp barcodes were add to the Plasmodium mitochondria primers.
