# Supplementary material for: Genetic mapping of fitness determinants across the malaria parasite Plasmodium falciparum life cycle
Source: PLoS Genet. 2019 Oct 14;15(10):e1008453. doi: 10.1371/journal.pgen.1008453 (PMC6821138; doi:10.1371/journal.pgen.1008453)
Supplement: S5 Table — (XLSX) [file pgen.1008453.s013.xlsx]

## Sheet: Table S5
Table S5 Recombination events within the chromosome 12 and 14 QTL regions.
Chr12 QTL	Chr14 QTL	Progeny #
ART-R	ART-R	13
ART-S	ART-S	12
ART-R	ART-S	10
ART-S	ART-R	9
ART-R	ART-R/ART-S	2
ART-R/ART-S	ART-R	4
ART-R/ART-S	ART-S	5
ART-S	ART-R/ART-S	2
ART-R/ART-S	ART-R/ART-S	3
The Chr12 QTL spanned 1,102,148 to 1,327,968 (226 kb); Chr14 QTL spanned 2,378,002 to 2,541,869 (164 kb); Chr12 total length: 2,271,494bp (2.27Mb); Chr14 total length: 3,291,936bp (3.29Mb). ART-R: the complete QTL region was inherited from the ART-R (NHP1337) parent; ART-S: the complete QTL region was inherited from the ART-S (MKK2835) parent; ART-R/ART-S, a recombination break point was observed…
