# Supplementary material for: Genetic mapping of fitness determinants across the malaria parasite Plasmodium falciparum life cycle
Source: PLoS Genet. 2019 Oct 14;15(10):e1008453. doi: 10.1371/journal.pgen.1008453 (PMC6821138; doi:10.1371/journal.pgen.1008453)
Supplement: S6 Table — (XLSX) [file pgen.1008453.s014.xlsx]

## Sheet: Table S6
Table S6. Ancestral/derived allelic state analysis under chr12 and chr14 QTL regions.
CHROM	POS	GeneID	direction	Gene name	Mutations	Synonymous/Non-synonymous	Ancestral allele	REF.3D7	ALT	NHP1337.12C	MKK2835.2G	Ref allele frequeny
Pf3D7_12_v3	1106537	PF3D7_1227300	+		p.Arg429Arg/c.1287G>A	Synonymous	G	G	A	G	A	0.94174
Pf3D7_12_v3	1108007	PF3D7_1227300	+		p.Asn919Lys/c.2757T>G	Non-synonymous	T	T	G	G	T	1
Pf3D7_12_v3	1110431	PF3D7_1227400	-		p.Arg747Arg/c.2239A>C	Synonymous	T	T	G	T	G	0.973451
Pf3D7_12_v3	1116283	PF3D7_1227500	-		p.Asp1604Ala/c.4811A>C	Non-synonymous	T	T	G	T	G	0.788348
Pf3D7_12_v3	1116284	PF3D7_1227500	-		p.Asp1604Asn/c.4810G>A	Non-synonymous	C	C	T	T	C	0.776549
Pf3D7_12_v3	1126429	PF3D7_1227600	+		p.Thr548Pro/c.1642A>C	Non-synonymous	A	A	C	C	A	0.698378
Pf3D7_12_v3	1135518	PF3D7_1227800	-	ELP3	p.Tyr711His/c.2131T>C	Non-synonymous	A	A	G	G	A	0.617994
Pf3D7_12_v3	1136434	PF3D7_1227800	-	ELP3	p.Thr405Thr/c.1215G>T	Synonymous	C	C	A	C	A	0.955015
Pf3D7_12_v3	1136470	PF3D7_1227800	-	ELP3	p.Val393Val/c.1179C>G	Synonymous	C	G	C	G	C	0.946903
Pf3D7_12_v3	1138701	PF3D7_1227900	+		p.Asp32Asn/c.94G>A	Non-synonymous	G	G	A	G	A	0.902655
Pf3D7_12_v3	1141368	PF3D7_1228000	+		p.Lys142Lys/c.426A>G	Synonymous	A	A	G	A	G	0.362094
Pf3D7_12_v3	1144143	PF3D7_1228200	+		p.Asp162Asn/c.484G>A	Non-synonymous	G	G	A	G	A	0.949853
Pf3D7_12_v3	1149041	PF3D7_1228300	+	NEK1	p.His311Tyr/c.931C>T	Non-synonymous	C	C	T	C	T	0.949853
Pf3D7_12_v3	1150924	PF3D7_1228300	+	NEK1	p.Asn938Asn/c.2814T>C	Synonymous	NA	T	C	C	T	1
Pf3D7_12_v3	1157086	PF3D7_1228400	+		p.Gln1245Gln/c.3735G>A	Synonymous	G	G	A	A	G	0.784661
Pf3D7_12_v3	1157452	PF3D7_1228400	+		p.Glu1367Glu/c.4101G>A	Synonymous	NA	G	A	G	A	1
Pf3D7_12_v3	1160839	PF3D7_1228600	-	MSP9	p.Lys708Glu/c.2122A>G	Non-synonymous	C	T	C	T	C	1
Pf3D7_12_v3	1160842	PF3D7_1228600	-	MSP9	p.Glu707Lys/c.2119G>A	Non-synonymous	C	C	T	C	T	1
Pf3D7_12_v3	1172208	PF3D7_1228800	-		p.Asn2327Asp/c.6979A>G	Non-synonymous	T	T	C	T	C	0.621681
Pf3D7_12_v3	1176597	PF3D7_1228800	-		p.Arg864Cys/c.2590C>T	Non-synonymous	G	G	A	A	G	0.931783
Pf3D7_12_v3	1177082	PF3D7_1228800	-		p.Arg702Lys/c.2105G>A	Non-synonymous	T	C	T	C	T	0.679204
Pf3D7_12_v3	1195801	PF3D7_1229100	-	MRP2	p.Asp1138Asp/c.3414T>C	Synonymous	A	A	G	G	A	0.785281
Pf3D7_12_v3	1196818	PF3D7_1229100	-	MRP2	p.Thr799Thr/c.2397C>T	Synonymous	G	G	A	A	G	0.751475
Pf3D7_12_v3	1214857	PF3D7_1229600	-		p.His953His/c.2859C>T	Synonymous	A	G	A	G	A	1
Pf3D7_12_v3	1215791	PF3D7_1229600	-		p.Lys642Arg/c.1925A>G	Non-synonymous	T	T	C	T	C	0.789086
Pf3D7_12_v3	1216418	PF3D7_1229600	-		p.Ile433Thr/c.1298T>C	Non-synonymous	A	A	G	A	G	0.87902
Pf3D7_12_v3	1221819	PF3D7_1229800	-	MyoJ	p.Asn1495Asp/c.4483A>G	Non-synonymous	NA	T	C	T	C	1
Pf3D7_12_v3	1221839	PF3D7_1229800	-	MyoJ	p.His1488Arg/c.4463A>G	Non-synonymous	NA	T	C	T	C	0.887001
Pf3D7_12_v3	1221841	PF3D7_1229800	-	MyoJ	p.Asn1487Asn/c.4461C>T	Synonymous	NA	G	A	G	A	0.887574
Pf3D7_12_v3	1221844	PF3D7_1229800	-	MyoJ	p.Asn1486Asn/c.4458T>C	Synonymous	NA	A	G	A	G	1
Pf3D7_12_v3	1222275	PF3D7_1229800	-	MyoJ	p.Pro1343Thr/c.4027C>A	Non-synonymous	G	G	T	T	G	0.925516
Pf3D7_12_v3	1222378	PF3D7_1229800	-	MyoJ	p.Asp1308Asp/c.3924C>T	Synonymous	G	G	A	G	A	0.413717
Pf3D7_12_v3	1229399	PF3D7_1229900	-		p.Ter441Leuext*?/c.1322A>T	Non-synonymous	A	T	A	T	A	0.95354
Pf3D7_12_v3	1240123	PF3D7_1230000	+		p.Asn1687Ile/c.5060A>T	Non-synonymous	A	A	T	A	T	0.622222
Pf3D7_12_v3	1246071	PF3D7_1230200	+		p.His84Arg/c.251A>G	Non-synonymous	A	A	G	A	G	0.820796
Pf3D7_12_v3	1261140	PF3D7_1230700	+	SEC13	p.Asn507Asn/c.1521T>C	Synonymous	C	T	C	T	C	1
Pf3D7_12_v3	1265230	PF3D7_1230800	+		p.Arg464Arg/c.1392A>G	Synonymous	G	A	G	A	G	1
Pf3D7_12_v3	1268182	PF3D7_1230900	+	RIO1	p.Thr272Ile/c.815C>T	Non-synonymous	C	C	T	T	C	0.899705
Pf3D7_12_v3	1268886	PF3D7_1230900	+	RIO1	p.His507Tyr/c.1519C>T	Non-synonymous	NA	C	T	C	T	1
Pf3D7_12_v3	1273545	PF3D7_1231000	+		p.Asn541Tyr/c.1621A>T	Non-synonymous	A	A	T	T	A	1
Pf3D7_12_v3	1318986	PF3D7_1231800	+		p.Val1431Ile/c.4291G>A	Non-synonymous	G	G	A	G	A	0.422566
Pf3D7_12_v3	1320059	PF3D7_1231800	+		p.Ile1788Ile/c.5364C>T	Synonymous	C	C	T	T	C	0.90118
Pf3D7_12_v3	1324461	PF3D7_1231900	+		p.Ala828Thr/c.2482G>A	Non-synonymous	G	G	A	G	A	0.39823
Pf3D7_14_v3	2395752	PF3D7_1458300	-		p.Lys300Asn/c.900A>T	Non-synonymous	T	T	A	T	A	0.729351
Pf3D7_14_v3	2407737	PF3D7_1458600	+		p.Gln357Arg/c.1070A>G	Non-synonymous	A	A	G	A	G	0.69174
Pf3D7_14_v3	2408536	PF3D7_1458600	+		p.Leu623Phe/c.1869A>C	Non-synonymous	A	A	C	A	C	0.817109
Pf3D7_14_v3	2411942	PF3D7_1458700	-		p.Arg25Lys/c.74G>A	Non-synonymous	C	C	T	C	T	0.762186
Pf3D7_14_v3	2423990	PF3D7_1459100	+		p.Ile28Ile/c.84C>A	Synonymous	C	C	A	C	A	0.932153
Pf3D7_14_v3	2428109	PF3D7_1459200	-		p.Phe661Phe/c.1983T>C	Synonymous	A	A	G	A	G	0.848083
Pf3D7_14_v3	2437082	PF3D7_1459500	+		p.Ser130Thr/c.388T>A	Non-synonymous	T	T	A	A	T	0.164454
Pf3D7_14_v3	2437083	PF3D7_1459500	+		p.Ser130*/c.389C>A	Non-synonymous	C	C	A	A	C	0.163717
Pf3D7_14_v3	2453114	PF3D7_1460000	+	HCS2	p.Asn215Asn/c.645C>T	Synonymous	C	C	T	T	C	0.508112
Pf3D7_14_v3	2481070	PF3D7_1460900	+	ARPS10	p.Val127Met/c.379G>A	Non-synonymous	G	G	A	A	G	0.397341
Pf3D7_14_v3	2481073	PF3D7_1460900	+	ARPS10	p.Asp128His/c.382G>C	Non-synonymous	G	G	C	C	G	0.347858
Pf3D7_14_v3	2499178	PF3D7_1461600	-	SF3B2	p.Thr301Met/c.902C>T	Non-synonymous	G	G	A	G	A	0.772861
Pf3D7_14_v3	2499205	PF3D7_1461600	-	SF3B2	p.Gln292Leu/c.875A>T	Non-synonymous	T	T	A	A	T	0.279499
Pf3D7_14_v3	2505232	PF3D7_1461800	+		p.Ser362Thr/c.1084T>A	Non-synonymous	T	T	A	T	A	0.776549
Pf3D7_14_v3	2512087	PF3D7_1461800	+		p.Asn2647Asp/c.7939A>G	Non-synonymous	A	A	G	G	A	1
Pf3D7_14_v3	2516123	PF3D7_1461900	+		p.Phe484Tyr/c.1451T>A	Non-synonymous	T	T	A	A	T	0.962389
Pf3D7_14_v3	2520670	PF3D7_1462100	-		p.Ala847Val/c.2540C>T	Non-synonymous	G	G	A	G	A	1
Pf3D7_14_v3	2520798	PF3D7_1462100	-		p.Lys804Asn/c.2412A>T	Non-synonymous	T	T	A	T	A	1
Pf3D7_14_v3	2531762	PF3D7_1462400	-		p.Asp3213Glu/c.9639T>G	Non-synonymous	A	A	C	C	A	0.988201
Pf3D7_14_v3	2532051	PF3D7_1462400	-		p.Cys3117Tyr/c.9350G>A	Non-synonymous	C	C	T	T	C	0.39233
Pf3D7_14_v3	2533154	PF3D7_1462400	-		p.Asp2749Asp/c.8247C>T	Synonymous	G	G	A	G	A	0.89233
Pf3D7_14_v3	2535762	PF3D7_1462400	-		p.Asp1880Val/c.5639A>T	Non-synonymous	T	T	A	T	A	0.485251
Pf3D7_14_v3	2536429	PF3D7_1462400	-		p.Asp1658Tyr/c.4972G>T	Non-synonymous	C	C	A	A	C	0.977139
Pf3D7_14_v3	2537267	PF3D7_1462400	-		p.Asp1378Asp/c.4134T>C	Synonymous	T	A	G	A	G	0.871681
Pf3D7_14_v3	2540945	PF3D7_1462400	-		p.Thr152Thr/c.456C>T	Synonymous	G	G	A	G	A	0.923304
